# Supplementary material for: N-[3-(Benzene­sulfonamido)­prop­yl]benzene­sulfonamide
Source: Acta Crystallogr Sect E Struct Rep Online. 2011 Jun 18;67(Pt 7):o1737. doi: 10.1107/S1600536811020150 (PMC3151767; doi:10.1107/S1600536811020150)
Supplement: Supplementary file 1 [file e-67-o1737-sup1.cif]

##############################################################################
#                                                                            #
# This CIF contains the data in a paper accepted for publication in          #
# Acta Crystallographica Section E. It conforms to the requirements of       #
# Notes for Authors for Acta Crystallographica Section E, and has been       #
# peer reviewed under the auspices of the IUCr Commission on Journals.       #
#                                                                            #
# Full details of the Crystallographic Information File format               #
# are given in the paper "The Crystallographic Information File (CIF):       #
# a New Standard Archive File for Crystallography" by S. R. Hall, F. H.      #
# Allen and I. D. Brown [Acta Cryst. (1991), A47, 655-685].                  #
#                                                                            #
# The current version of the core CIF dictionary is obtainable from          #
# ftp://ftp.iucr.org/pub/cif_core.dic.                                       #
#                                                                            #
# Software is freely available for graphical display of the structure(s)     #
# in this CIF. For information consult the CIF software page                 #
# http://www.iucr.org/resources/cif/software.                                #
#                                                                            #
# This file may be used for bona fide research purposes within the           #
# scientific community so long as proper attribution is given to the journal # 
# article from which it was obtained.                                        #
#                                                                            #
##############################################################################
data_I
_audit_creation_method     SHELXL-97
_chemical_name_systematic
;
<i>N</i>-[3-(Benzenesulfonamido)propyl]benzenesulfonamide
;
_chemical_name_common     ?
_chemical_formula_moiety     'C15 H18 N2 O4 S2'
_chemical_formula_sum     'C15 H18 N2 O4 S2'
_chemical_formula_iupac     'C15 H18 N2 O4 S2'
_chemical_formula_weight     354.43
_chemical_melting_point     ?
_symmetry_cell_setting     orthorhombic
_symmetry_space_group_name_H-M     'P b c a'
_symmetry_space_group_name_Hall     '-P 2ac 2ab'
loop_
    _symmetry_equiv_pos_as_xyz
    'x, y, z'
    '-x+1/2, -y, z+1/2'
    '-x, y+1/2, -z+1/2'
    'x+1/2, -y+1/2, -z'
    '-x, -y, -z'
    'x-1/2, y, -z-1/2'
    'x, -y-1/2, z-1/2'
    '-x-1/2, y-1/2, z'
_cell_length_a     9.2650(13)
_cell_length_b     16.402(2)
_cell_length_c     22.740(3)
_cell_angle_alpha     90.00
_cell_angle_beta     90.00
_cell_angle_gamma     90.00
_cell_volume     3455.5(8)
_cell_formula_units_Z     8
_cell_measurement_reflns_used     2014
_cell_measurement_theta_min     2.64
_cell_measurement_theta_max     21.23
_cell_measurement_temperature     296(2)
_exptl_crystal_description     prism
_exptl_crystal_colour     colourless
_exptl_crystal_size_max     0.40
_exptl_crystal_size_mid     0.20
_exptl_crystal_size_min     0.20
_exptl_crystal_density_diffrn     1.363
_exptl_crystal_density_meas     ?
_exptl_crystal_density_method     'not measured'
_exptl_crystal_F_000     1488
_exptl_absorpt_coefficient_mu     0.328
_exptl_absorpt_correction_type     none
_exptl_absorpt_process_details     ?
_exptl_absorpt_correction_T_min     .
_exptl_absorpt_correction_T_max     .
_exptl_special_details     ?
_diffrn_ambient_temperature     296(2)
_diffrn_radiation_type     MoK\a
_diffrn_radiation_wavelength     0.71073
_diffrn_radiation_source     'fine-focus sealed tube'
_diffrn_radiation_monochromator     graphite
_diffrn_measurement_device_type     'Bruker APEXII CCD'
_diffrn_measurement_method     \w
_diffrn_detector_area_resol_mean     ?
_diffrn_reflns_number     13896
_diffrn_reflns_av_R_equivalents     0.0909
_diffrn_reflns_av_sigmaI/netI     0.0908
_diffrn_reflns_theta_min     2.48
_diffrn_reflns_theta_max     26.00
_diffrn_reflns_theta_full     26.00
_diffrn_measured_fraction_theta_max     0.998
_diffrn_measured_fraction_theta_full     0.998
_diffrn_reflns_limit_h_min     -5
_diffrn_reflns_limit_h_max     11
_diffrn_reflns_limit_k_min     -18
_diffrn_reflns_limit_k_max     20
_diffrn_reflns_limit_l_min     -28
_diffrn_reflns_limit_l_max     27
_diffrn_standards_number     ?
_diffrn_standards_interval_count     ?
_diffrn_standards_interval_time     ?
_diffrn_standards_decay_%     0
_refine_special_details
;
 Refinement of F^2^ against ALL reflections.  The weighted R-factor wR and
 goodness of fit S are based on F^2^, conventional R-factors R are based
 on F, with F set to zero for negative F^2^. The threshold expression of
 F^2^ > 2sigma(F^2^) is used only for calculating R-factors(gt) etc. and is
 not relevant to the choice of reflections for refinement.  R-factors based
 on F^2^ are statistically about twice as large as those based on F, and R-
 factors based on ALL data will be even larger.
;
_reflns_number_total     3393
_reflns_number_gt     1607
_reflns_threshold_expression     I>2\s(I)
_refine_ls_structure_factor_coef     Fsqd
_refine_ls_matrix_type     full
_refine_ls_R_factor_all     0.1514
_refine_ls_R_factor_gt     0.0686
_refine_ls_wR_factor_gt     0.1534
_refine_ls_wR_factor_ref     0.1808
_refine_ls_goodness_of_fit_ref     1.033
_refine_ls_restrained_S_all     1.033
_refine_ls_number_reflns     3393
_refine_ls_number_parameters     215
_refine_ls_number_restraints     0
_refine_ls_hydrogen_treatment     mixed
_refine_ls_weighting_scheme     calc
_refine_ls_weighting_details
         'calc w=1/[\s^2^(Fo^2^)+(0.0722P)^2^+0.3591P] where P=(Fo^2^+2Fc^2^)/3'
_atom_sites_solution_hydrogens     'difmap (N-H) and geom (C-H)'
_atom_sites_solution_primary     direct
_atom_sites_solution_secondary     difmap
_refine_ls_shift/su_max     0.000
_refine_ls_shift/su_mean     0.000
_refine_diff_density_max     0.234
_refine_diff_density_min     -0.354
_refine_ls_extinction_method     none
_refine_ls_extinction_coef     ?
loop_
    _atom_type_symbol
    _atom_type_description
    _atom_type_scat_dispersion_real
    _atom_type_scat_dispersion_imag
    _atom_type_scat_source
    'C' 'C' 0.0033 0.0016
                         'International Tables Vol C Tables 4.2.6.8 and 6.1.1.4'
    'H' 'H' 0.0000 0.0000
                         'International Tables Vol C Tables 4.2.6.8 and 6.1.1.4'
    'N' 'N' 0.0061 0.0033
                         'International Tables Vol C Tables 4.2.6.8 and 6.1.1.4'
    'O' 'O' 0.0106 0.0060
                         'International Tables Vol C Tables 4.2.6.8 and 6.1.1.4'
    'S' 'S' 0.1246 0.1234
                         'International Tables Vol C Tables 4.2.6.8 and 6.1.1.4'
_computing_data_collection     'APEX2 (Bruker, 2007)'
_computing_cell_refinement     'SAINT (Bruker, 2007)'
_computing_data_reduction     'SAINT (Bruker, 2007)'
_computing_structure_solution     'SHELXS97 (Sheldrick, 2008)'
_computing_structure_refinement     'SHELXL97 (Sheldrick, 2008)'
_computing_molecular_graphics     'ORTEP-3 (Farrugia, 1997)'
_computing_publication_material     'SHELXL97 (Sheldrick, 2008)'
loop_
    _atom_site_type_symbol
    _atom_site_label
    _atom_site_fract_x
    _atom_site_fract_y
    _atom_site_fract_z
    _atom_site_U_iso_or_equiv
    _atom_site_adp_type
    _atom_site_calc_flag
    _atom_site_refinement_flags
    _atom_site_occupancy
    _atom_site_symmetry_multiplicity
    _atom_site_disorder_assembly
    _atom_site_disorder_group
    C C1 0.1983(7) 0.4365(4) 0.3462(2) 0.0749(16) Uani d . 1 1 . .
    C C2 0.0703(9) 0.4669(4) 0.3255(3) 0.102(2) Uani d . 1 1 . .
    H H2A 0.0580 0.5230 0.3219 0.123 Uiso calc R 1 1 . .
    C C3 -0.0417(9) 0.4144(6) 0.3098(3) 0.124(3) Uani d . 1 1 . .
    H H3A -0.1276 0.4354 0.2950 0.148 Uiso calc R 1 1 . .
    C C4 -0.0255(10) 0.3346(5) 0.3158(3) 0.118(3) Uani d . 1 1 . .
    H H4A -0.1004 0.2997 0.3053 0.141 Uiso calc R 1 1 . .
    C C5 0.0988(12) 0.3034(4) 0.3372(3) 0.118(3) Uani d . 1 1 . .
    H H5 0.1090 0.2473 0.3414 0.142 Uiso calc R 1 1 . .
    C C6 0.2110(8) 0.3546(4) 0.3528(3) 0.102(2) Uani d . 1 1 . .
    H H6 0.2958 0.3327 0.3679 0.123 Uiso calc R 1 1 . .
    C C7 0.1906(5) 0.5379(3) 0.4664(2) 0.0624(13) Uani d . 1 1 . .
    H H7A 0.1191 0.4948 0.4645 0.075 Uiso calc R 1 1 . .
    H H7B 0.1539 0.5845 0.4447 0.075 Uiso calc R 1 1 . .
    C C8 0.2153(5) 0.5616(3) 0.5296(2) 0.0603(13) Uani d . 1 1 . .
    H H8A 0.1224 0.5666 0.5489 0.072 Uiso calc R 1 1 . .
    H H8B 0.2677 0.5179 0.5489 0.072 Uiso calc R 1 1 . .
    C C9 0.2973(4) 0.6398(2) 0.5381(2) 0.0556(12) Uani d . 1 1 . .
    H H9A 0.3180 0.6476 0.5795 0.067 Uiso calc R 1 1 . .
    H H9B 0.3883 0.6371 0.5171 0.067 Uiso calc R 1 1 . .
    C C10 0.3019(4) 0.8225(2) 0.5942(2) 0.0490(11) Uani d . 1 1 . .
    C C11 0.4299(5) 0.7968(3) 0.6201(2) 0.0680(14) Uani d . 1 1 . .
    H H11 0.5002 0.7705 0.5980 0.082 Uiso calc R 1 1 . .
    C C12 0.4507(8) 0.8108(4) 0.6785(3) 0.096(2) Uani d . 1 1 . .
    H H12 0.5355 0.7930 0.6963 0.116 Uiso calc R 1 1 . .
    C C13 0.3495(10) 0.8504(5) 0.7115(3) 0.106(2) Uani d . 1 1 . .
    H H13 0.3650 0.8589 0.7514 0.128 Uiso calc R 1 1 . .
    C C14 0.2258(8) 0.8775(3) 0.6857(3) 0.095(2) Uani d . 1 1 . .
    H H14 0.1585 0.9061 0.7079 0.114 Uiso calc R 1 1 . .
    C C15 0.1992(6) 0.8627(3) 0.6261(3) 0.0738(15) Uani d . 1 1 . .
    H H15 0.1136 0.8798 0.6087 0.089 Uiso calc R 1 1 . .
    S S1 0.33690(18) 0.50195(11) 0.36927(6) 0.0851(5) Uani d . 1 1 . .
    S S2 0.27067(10) 0.79981(7) 0.52013(5) 0.0495(4) Uani d . 1 1 . .
    N N1 0.3261(4) 0.5097(3) 0.43942(19) 0.0622(12) Uani d . 1 1 . .
    H H1 0.349(5) 0.466(3) 0.455(2) 0.064(17) Uiso d . 1 1 . .
    N N2 0.2115(3) 0.7085(2) 0.51605(18) 0.0547(10) Uani d . 1 1 . .
    H H2 0.135(5) 0.708(3) 0.525(2) 0.066 Uiso d . 1 1 . .
    O O1 0.3051(5) 0.5811(3) 0.34561(18) 0.1226(17) Uani d . 1 1 . .
    O O2 0.4721(5) 0.4642(3) 0.35702(17) 0.1228(17) Uani d . 1 1 . .
    O O3 0.4064(3) 0.8029(2) 0.49056(13) 0.0654(9) Uani d . 1 1 . .
    O O4 0.1556(3) 0.85005(18) 0.49911(14) 0.0637(9) Uani d . 1 1 . .
loop_
    _atom_site_aniso_label
    _atom_site_aniso_U_11
    _atom_site_aniso_U_22
    _atom_site_aniso_U_33
    _atom_site_aniso_U_12
    _atom_site_aniso_U_13
    _atom_site_aniso_U_23
    C1 0.106(5) 0.064(4) 0.054(3) -0.007(3) 0.002(3) 0.011(3)
    C2 0.140(6) 0.064(4) 0.104(5) -0.017(4) -0.029(5) 0.018(3)
    C3 0.137(7) 0.110(7) 0.125(6) -0.012(5) -0.049(5) -0.002(5)
    C4 0.170(8) 0.086(6) 0.097(5) -0.031(6) -0.025(5) -0.008(4)
    C5 0.202(9) 0.059(5) 0.093(5) -0.010(6) -0.022(6) -0.010(4)
    C6 0.144(6) 0.072(5) 0.090(4) 0.001(5) -0.016(4) -0.009(4)
    C7 0.051(3) 0.048(3) 0.088(4) -0.005(2) -0.003(3) -0.006(3)
    C8 0.053(3) 0.045(3) 0.083(4) -0.003(2) 0.002(3) 0.005(2)
    C9 0.044(2) 0.046(3) 0.077(3) 0.005(2) -0.013(2) 0.000(2)
    C10 0.045(3) 0.033(2) 0.068(3) 0.0005(19) 0.009(2) 0.000(2)
    C11 0.055(3) 0.067(4) 0.082(4) 0.005(3) -0.008(3) -0.011(3)
    C12 0.103(5) 0.098(5) 0.088(5) -0.012(4) -0.021(4) -0.020(4)
    C13 0.144(7) 0.089(5) 0.086(5) -0.015(5) -0.001(5) -0.005(4)
    C14 0.122(6) 0.063(4) 0.099(5) -0.010(4) 0.045(5) -0.017(4)
    C15 0.069(4) 0.055(4) 0.098(4) 0.001(3) 0.017(3) 0.006(3)
    S1 0.0949(12) 0.0843(12) 0.0762(10) -0.0253(10) 0.0100(8) 0.0154(9)
    S2 0.0281(5) 0.0490(7) 0.0714(8) 0.0022(5) 0.0015(5) 0.0115(6)
    N1 0.062(3) 0.049(3) 0.075(3) -0.004(2) -0.002(2) 0.005(2)
    N2 0.0289(17) 0.048(2) 0.087(3) 0.0049(18) -0.001(2) 0.007(2)
    O1 0.176(5) 0.095(3) 0.098(3) -0.049(3) -0.024(3) 0.050(3)
    O2 0.091(3) 0.169(5) 0.108(3) -0.015(3) 0.045(3) -0.021(3)
    O3 0.0318(15) 0.090(2) 0.075(2) -0.0012(16) 0.0080(15) 0.0128(18)
    O4 0.0395(16) 0.057(2) 0.095(2) 0.0091(15) -0.0078(16) 0.0255(17)
_geom_special_details
;
 All esds (except the esd in the dihedral angle between two l.s. planes)
 are estimated using the full covariance matrix.  The cell esds are taken
 into account individually in the estimation of esds in distances, angles
 and torsion angles; correlations between esds in cell parameters are only
 used when they are defined by crystal symmetry.  An approximate (isotropic)
 treatment of cell esds is used for estimating esds involving l.s. planes.
;
loop_
    _geom_bond_atom_site_label_1
    _geom_bond_atom_site_label_2
    _geom_bond_site_symmetry_2
    _geom_bond_distance
    _geom_bond_publ_flag
    C1 C6 . 1.357(7) ?
    C1 C2 . 1.370(8) ?
    C1 S1 . 1.754(6) ?
    C2 C3 . 1.395(9) ?
    C2 H2A . 0.9300 ?
    C3 C4 . 1.325(9) ?
    C3 H3A . 0.9300 ?
    C4 C5 . 1.351(9) ?
    C4 H4A . 0.9300 ?
    C5 C6 . 1.382(9) ?
    C5 H5 . 0.9300 ?
    C6 H6 . 0.9300 ?
    C7 N1 . 1.471(6) ?
    C7 C8 . 1.506(6) ?
    C7 H7A . 0.9700 ?
    C7 H7B . 0.9700 ?
    C8 C9 . 1.503(6) ?
    C8 H8A . 0.9700 ?
    C8 H8B . 0.9700 ?
    C9 N2 . 1.468(5) ?
    C9 H9A . 0.9700 ?
    C9 H9B . 0.9700 ?
    C10 C15 . 1.368(6) ?
    C10 C11 . 1.390(6) ?
    C10 S2 . 1.748(5) ?
    C11 C12 . 1.362(7) ?
    C11 H11 . 0.9300 ?
    C12 C13 . 1.365(9) ?
    C12 H12 . 0.9300 ?
    C13 C14 . 1.362(9) ?
    C13 H13 . 0.9300 ?
    C14 C15 . 1.398(7) ?
    C14 H14 . 0.9300 ?
    C15 H15 . 0.9300 ?
    S1 O2 . 1.424(4) ?
    S1 O1 . 1.435(4) ?
    S1 N1 . 1.603(4) ?
    S2 O3 . 1.427(3) ?
    S2 O4 . 1.430(3) ?
    S2 N2 . 1.597(4) ?
    N1 H1 . 0.82(4) ?
    N2 H2 . 0.74(4) ?
loop_
    _geom_angle_atom_site_label_1
    _geom_angle_atom_site_label_2
    _geom_angle_atom_site_label_3
    _geom_angle_site_symmetry_1
    _geom_angle_site_symmetry_3
    _geom_angle
    _geom_angle_publ_flag
    C6 C1 C2 . . 118.3(6) ?
    C6 C1 S1 . . 120.7(5) ?
    C2 C1 S1 . . 120.9(5) ?
    C1 C2 C3 . . 120.4(6) ?
    C1 C2 H2A . . 119.8 ?
    C3 C2 H2A . . 119.8 ?
    C4 C3 C2 . . 120.0(8) ?
    C4 C3 H3A . . 120.0 ?
    C2 C3 H3A . . 120.0 ?
    C3 C4 C5 . . 120.5(8) ?
    C3 C4 H4A . . 119.7 ?
    C5 C4 H4A . . 119.7 ?
    C4 C5 C6 . . 120.3(7) ?
    C4 C5 H5 . . 119.9 ?
    C6 C5 H5 . . 119.9 ?
    C1 C6 C5 . . 120.5(7) ?
    C1 C6 H6 . . 119.7 ?
    C5 C6 H6 . . 119.7 ?
    N1 C7 C8 . . 110.4(4) ?
    N1 C7 H7A . . 109.6 ?
    C8 C7 H7A . . 109.6 ?
    N1 C7 H7B . . 109.6 ?
    C8 C7 H7B . . 109.6 ?
    H7A C7 H7B . . 108.1 ?
    C9 C8 C7 . . 114.8(4) ?
    C9 C8 H8A . . 108.6 ?
    C7 C8 H8A . . 108.6 ?
    C9 C8 H8B . . 108.6 ?
    C7 C8 H8B . . 108.6 ?
    H8A C8 H8B . . 107.6 ?
    N2 C9 C8 . . 109.8(3) ?
    N2 C9 H9A . . 109.7 ?
    C8 C9 H9A . . 109.7 ?
    N2 C9 H9B . . 109.7 ?
    C8 C9 H9B . . 109.7 ?
    H9A C9 H9B . . 108.2 ?
    C15 C10 C11 . . 120.9(5) ?
    C15 C10 S2 . . 120.0(4) ?
    C11 C10 S2 . . 119.1(4) ?
    C12 C11 C10 . . 118.9(5) ?
    C12 C11 H11 . . 120.5 ?
    C10 C11 H11 . . 120.5 ?
    C11 C12 C13 . . 121.2(6) ?
    C11 C12 H12 . . 119.4 ?
    C13 C12 H12 . . 119.4 ?
    C14 C13 C12 . . 119.8(6) ?
    C14 C13 H13 . . 120.1 ?
    C12 C13 H13 . . 120.1 ?
    C13 C14 C15 . . 120.6(6) ?
    C13 C14 H14 . . 119.7 ?
    C15 C14 H14 . . 119.7 ?
    C10 C15 C14 . . 118.4(5) ?
    C10 C15 H15 . . 120.8 ?
    C14 C15 H15 . . 120.8 ?
    O2 S1 O1 . . 120.0(3) ?
    O2 S1 N1 . . 106.5(3) ?
    O1 S1 N1 . . 106.8(3) ?
    O2 S1 C1 . . 108.6(3) ?
    O1 S1 C1 . . 106.9(3) ?
    N1 S1 C1 . . 107.4(2) ?
    O3 S2 O4 . . 118.66(18) ?
    O3 S2 N2 . . 107.9(2) ?
    O4 S2 N2 . . 105.36(18) ?
    O3 S2 C10 . . 107.48(19) ?
    O4 S2 C10 . . 108.8(2) ?
    N2 S2 C10 . . 108.2(2) ?
    C7 N1 S1 . . 119.5(4) ?
    C7 N1 H1 . . 108(3) ?
    S1 N1 H1 . . 110(3) ?
    C9 N2 S2 . . 121.0(3) ?
    C9 N2 H2 . . 115(4) ?
    S2 N2 H2 . . 109(4) ?
loop_
    _geom_torsion_atom_site_label_1
    _geom_torsion_atom_site_label_2
    _geom_torsion_atom_site_label_3
    _geom_torsion_atom_site_label_4
    _geom_torsion_site_symmetry_1
    _geom_torsion_site_symmetry_2
    _geom_torsion_site_symmetry_3
    _geom_torsion_site_symmetry_4
    _geom_torsion
    _geom_torsion_publ_flag
    C6 C1 C2 C3 . . . . -2.1(9) ?
    S1 C1 C2 C3 . . . . -177.1(5) ?
    C1 C2 C3 C4 . . . . 1.2(11) ?
    C2 C3 C4 C5 . . . . 0.0(12) ?
    C3 C4 C5 C6 . . . . -0.2(12) ?
    C2 C1 C6 C5 . . . . 1.9(9) ?
    S1 C1 C6 C5 . . . . 176.9(5) ?
    C4 C5 C6 C1 . . . . -0.8(10) ?
    N1 C7 C8 C9 . . . . 72.5(5) ?
    C7 C8 C9 N2 . . . . 65.7(5) ?
    C15 C10 C11 C12 . . . . 1.4(7) ?
    S2 C10 C11 C12 . . . . -176.6(4) ?
    C10 C11 C12 C13 . . . . -1.0(9) ?
    C11 C12 C13 C14 . . . . -0.8(10) ?
    C12 C13 C14 C15 . . . . 2.2(10) ?
    C11 C10 C15 C14 . . . . 0.0(7) ?
    S2 C10 C15 C14 . . . . 178.0(4) ?
    C13 C14 C15 C10 . . . . -1.8(8) ?
    C6 C1 S1 O2 . . . . 37.4(5) ?
    C2 C1 S1 O2 . . . . -147.7(5) ?
    C6 C1 S1 O1 . . . . 168.2(5) ?
    C2 C1 S1 O1 . . . . -16.9(6) ?
    C6 C1 S1 N1 . . . . -77.5(5) ?
    C2 C1 S1 N1 . . . . 97.4(5) ?
    C15 C10 S2 O3 . . . . 147.5(4) ?
    C11 C10 S2 O3 . . . . -34.5(4) ?
    C15 C10 S2 O4 . . . . 17.8(4) ?
    C11 C10 S2 O4 . . . . -164.2(3) ?
    C15 C10 S2 N2 . . . . -96.2(4) ?
    C11 C10 S2 N2 . . . . 81.8(4) ?
    C8 C7 N1 S1 . . . . -165.2(3) ?
    O2 S1 N1 C7 . . . . -173.0(4) ?
    O1 S1 N1 C7 . . . . 57.7(4) ?
    C1 S1 N1 C7 . . . . -56.7(4) ?
    C8 C9 N2 S2 . . . . 179.2(3) ?
    O3 S2 N2 C9 . . . . 56.7(4) ?
    O4 S2 N2 C9 . . . . -175.6(3) ?
    C10 S2 N2 C9 . . . . -59.3(4) ?
loop_
    _geom_hbond_atom_site_label_D
    _geom_hbond_atom_site_label_H
    _geom_hbond_atom_site_label_A
    _geom_hbond_site_symmetry_A
    _geom_hbond_distance_DH
    _geom_hbond_distance_HA
    _geom_hbond_distance_DA
    _geom_hbond_angle_DHA
    N1 H1 O4 8_655 0.82(4) 2.15(5) 2.954(6) 164(4)
    N2 H2 O3 4_466 0.74(4) 2.15(4) 2.836(4) 154(5)
    C9 H9B O4 4_566 0.97 2.51 3.430(5) 158
    C13 H13 O1 7_576 0.93 2.42 3.276(8) 153
data_global
_journal_date_recd_electronic     2011-05-18
_journal_date_accepted     2011-05-26
_journal_name_full     'Acta Crystallographica, Section E'
_journal_year     2011
_journal_volume     67
_journal_issue      7
_journal_page_first     o1737
_journal_page_last     o1737
_journal_paper_category     QO
_journal_coeditor_code     OM2431
_publ_contact_author_name     ' Islam Ullah Khan '
_publ_contact_author_address
;
Materials Chemistry Laboratory,
Department of Chemistry,
GC University Lahore-54000,
Pakistan
;
_publ_contact_author_email     iuklodhi@yahoo.com
_publ_contact_author_phone     '   '
_publ_section_title
;
<i>N</i>-[3-(Benzenesulfonamido)propyl]benzenesulfonamide
;
loop_
    _publ_author_name
    _publ_author_address
    'Tahir Ali Sheikh'
;
Materials Chemistry Laboratory,
Department of Chemistry,
GC University
Lahore 54000,
Pakistan
;
    'Islam Ullah Khan'
;
Materials Chemistry Laboratory,
Department of Chemistry,
GC University
Lahore 54000,
Pakistan
;
    'William T. A. Harrison'
;
Department of Chemistry
University of Aberdeen
Meston Walk
Aberdeen AB24 3UE
Scotland
;
    'Ejaz'
;
Materials Chemistry Laboratory,
Department of Chemistry,
GC University
Lahore 54000,
Pakistan
;
