# Supplementary material for: N-[3-(Benzene­sulfonamido)­prop­yl]benzene­sulfonamide
Source: Acta Crystallogr Sect E Struct Rep Online. 2011 Jun 18;67(Pt 7):o1737. doi: 10.1107/S1600536811020150 (PMC3151767; doi:10.1107/S1600536811020150)
Supplement: Supplementary file 2 [file e-67-o1737-Isup2.hkl]

# 
# h,k,l, Fc-squared, Fo-squared, sigma(Fo-squared) and status flag 
# 
data_I
_shelx_title ' tahir_0m in Pbca' 
_shelx_refln_list_code          4 
_shelx_F_calc_maximum      467.53 
_exptl_crystal_F_000      1488.00 
_reflns_d_resolution_high  0.8107 
 
loop_ 
 _symmetry_equiv_pos_as_xyz 
 'x, y, z' 
 '-x+1/2, -y, z+1/2' 
 '-x, y+1/2, -z+1/2' 
 'x+1/2, -y+1/2, -z' 
 '-x, -y, -z' 
 'x-1/2, y, -z-1/2' 
 'x, -y-1/2, z-1/2' 
 '-x-1/2, y-1/2, z' 
 
_cell_length_a     9.2650 
_cell_length_b    16.4017 
_cell_length_c    22.7395 
_cell_angle_alpha  90.000 
_cell_angle_beta   90.000 
_cell_angle_gamma  90.000 
 
_shelx_F_squared_multiplier     1.000 
 
loop_ 
 _refln_index_h 
 _refln_index_k 
 _refln_index_l 
 _refln_F_squared_calc 
 _refln_F_squared_meas 
 _refln_F_squared_sigma 
 _refln_observed_status 
   2   0   0   103015.91   123949.88    471.45 o 
   4   0   0     2675.96     2912.54     86.61 o 
   6   0   0      235.04      216.08     64.29 o 
   8   0   0      878.68      855.40    123.22 o 
  10   0   0       99.87       55.36     91.08 o 
   2   1   0    15281.33    16457.13    806.52 o 
   4   1   0      456.80      545.60     31.32 o 
   6   1   0     1091.14     1027.87     75.00 o 
   8   1   0     2777.28     2969.85    124.94 o 
  10   1   0      207.82      174.97     67.55 o 
   0   2   0      564.98      108.64     94.65 o 
   2   2   0      110.65      132.19     17.60 o 
   4   2   0     3038.36     3108.80    139.45 o 
   6   2   0    10478.49    10288.22    723.25 o 
   8   2   0      522.75      525.12     73.80 o 
  10   2   0       21.89       31.76     58.71 o 
   2   3   0     6107.10     6169.07     78.17 o 
   4   3   0     2217.84     2265.72     61.94 o 
   6   3   0      398.72      425.04     54.12 o 
   8   3   0      279.74      334.18     63.14 o 
  10   3   0      137.08       85.03     59.19 o 
   0   4   0     1429.79     1787.30    161.61 o 
   2   4   0     2681.10     2886.18    104.47 o 
   4   4   0      407.20      404.76     35.43 o 
   6   4   0        0.06      -11.61     34.09 o 
   8   4   0        0.10      -19.15     45.25 o 
  10   4   0       21.72        2.67     54.66 o 
   2   5   0      111.20      496.45     51.79 o 
   4   5   0        2.37      186.79     63.31 o 
   6   5   0      691.01      573.24     60.45 o 
   8   5   0      325.71      380.16     65.52 o 
  10   5   0       79.89       61.67     59.19 o 
   0   6   0    60229.12    58606.18   1484.00 o 
   2   6   0     2728.42     2456.80    100.00 o 
   4   6   0     1569.52     1617.68     47.95 o 
   6   6   0     1148.33      940.83     69.42 o 
   8   6   0      154.04      115.06     51.13 o 
  10   6   0        9.05       -8.45     53.60 o 
   2   7   0     3867.62     4114.74     79.61 o 
   4   7   0        6.06       33.48     24.03 o 
   6   7   0      563.46      631.15     60.45 o 
   8   7   0      708.95      678.41     76.33 o 
  10   7   0       27.27       20.29     57.36 o 
   0   8   0     5638.95     5883.83    152.69 o 
   2   8   0      230.21      275.07     53.57 o 
   4   8   0     3041.10     2550.12    133.93 o 
   6   8   0     3939.87     3690.92    220.55 o 
   8   8   0       74.96       57.21     49.77 o 
  10   8   0       65.93      114.29     92.86 o 
   2   9   0     2806.80     2636.55     73.61 o 
   4   9   0       11.06       21.43     51.79 o 
   6   9   0      361.37      415.85     42.70 o 
   8   9   0      397.77      412.20     64.36 o 
  10   9   0      144.99      108.93     91.08 o 
   0  10   0     5499.30     5362.76    167.87 o 
   2  10   0      516.45      498.46     47.88 o 
   4  10   0      269.24      282.16     73.22 o 
   6  10   0     1209.35     1132.18     62.64 o 
   8  10   0      106.91       74.63     85.72 o 
   2  11   0      955.71     1117.83     61.01 o 
   4  11   0      229.63      351.22     95.54 o 
   6  11   0      134.55      139.29     60.72 o 
   8  11   0      185.04      278.74     55.39 o 
   0  12   0     1140.07     1078.62    103.58 o 
   2  12   0      653.13      721.05     86.61 o 
   4  12   0     1771.56     1870.56    104.17 o 
   8  12   0       27.79      -33.93     69.65 o 
   2  13   0       18.83       45.95     38.36 o 
   4  13   0      543.16      457.16    107.15 o 
   8  13   0       21.26       64.29     76.79 o 
   0  14   0     3863.36     3491.24    175.01 o 
   2  14   0     2139.15     1816.16    139.29 o 
   4  14   0        7.23       85.72     82.15 o 
   6  14   0       56.17      201.80     98.22 o 
   8  14   0        0.03       -3.57     71.43 o 
   2  15   0        3.95       25.00     66.07 o 
   4  15   0       91.70      158.94     87.50 o 
   6  15   0       18.00        7.14     87.50 o 
   0  16   0      540.69      537.53    110.72 o 
   2  16   0      376.16      237.51     94.65 o 
   4  16   0       10.84       17.86     80.36 o 
   6  16   0        0.03      -42.86     85.72 o 
   2  17   0      339.59      385.73    110.72 o 
   4  17   0      182.84       46.43     87.50 o 
   6  17   0      175.21      144.65    107.15 o 
   0  18   0      428.02      507.17    121.43 o 
   2  18   0       86.80      108.93     83.93 o 
   4  18   0      132.56       83.93     91.08 o 
   2  19   0        2.64       44.64     87.50 o 
   0  20   0      453.50      682.18    135.72 o 
   1   1   1      135.21       85.97     30.35 o 
   2   1   1     8512.69     8592.83    223.08 o 
   3   1   1     3893.27     4547.72    115.82 o 
   4   1   1      152.17      158.51     15.67 o 
   5   1   1      310.71      356.62     31.43 o 
   6   1   1       20.14       14.15     25.93 o 
   7   1   1     2591.11     2675.33    111.87 o 
   8   1   1      498.17      719.77     58.21 o 
   9   1   1      807.64      858.59     64.70 o 
  10   1   1        3.23       16.13     40.37 o 
  11   1   1       47.51       21.15     44.25 o 
   0   2   1      887.39      364.60    249.25 o 
   1   2   1    12297.43    10772.11    327.14 o 
   2   2   1    10363.15    10928.90    292.91 o 
   3   2   1      533.93      675.79     27.65 o 
   4   2   1      123.60      136.34     15.85 o 
   5   2   1      182.80      151.03     25.64 o 
   6   2   1        0.02      113.12     36.42 o 
   7   2   1      371.65      433.77     45.08 o 
   8   2   1       33.26       65.65     37.42 o 
   9   2   1      136.77      187.18     43.72 o 
  10   2   1        0.00      -18.85     38.97 o 
  11   2   1      126.59      166.39     51.54 o 
   1   3   1    18318.29    14340.90   2726.28 o 
   2   3   1      846.17      736.04     28.49 o 
   3   3   1      790.36      692.03     25.34 o 
   4   3   1     4062.45     3908.79     69.70 o 
   5   3   1      471.05      481.50     29.92 o 
   6   3   1       47.59       56.50     26.96 o 
   7   3   1     1447.50     1532.96     66.19 o 
   8   3   1      161.72      236.32     41.65 o 
   9   3   1      619.99      647.93     58.86 o 
  10   3   1        8.26      -25.23     37.63 o 
  11   3   1      146.55      163.42     52.18 o 
   0   4   1     8098.45     8197.08    160.92 o 
   1   4   1    53209.80    53465.10    670.32 o 
   2   4   1     2450.26     2481.28     81.17 o 
   3   4   1     1156.32     1087.61     26.89 o 
   4   4   1      376.02      415.21     36.47 o 
   5   4   1     1101.72     1022.93     64.86 o 
   6   4   1      106.44      113.36     29.09 o 
   7   4   1      566.89      595.34     53.10 o 
   8   4   1       19.40       31.78     33.68 o 
   9   4   1        2.24       10.39     37.46 o 
  10   4   1        4.25       14.21     39.60 o 
  11   4   1       43.92        5.10     43.22 o 
   1   5   1     5254.13     5642.60     60.49 o 
   2   5   1     4628.64     3838.72    276.28 o 
   3   5   1      251.90      563.61     84.80 o 
   4   5   1     2119.57     2186.75     40.13 o 
   5   5   1      391.59      359.10     30.88 o 
   6   5   1      379.54      401.35     38.20 o 
   7   5   1     5985.30     5414.81    110.06 o 
   8   5   1       14.95       13.80     33.20 o 
   9   5   1     2164.92     1916.20     79.81 o 
  10   5   1        2.36       18.07     39.57 o 
  11   5   1      288.00      221.74     52.29 o 
   0   6   1     3580.73     6644.97   2033.03 o 
   1   6   1       72.50       37.48     16.25 o 
   2   6   1       18.25      268.78     28.38 o 
   3   6   1     1426.96     1444.15     41.00 o 
   4   6   1       44.59      124.29     31.89 o 
   5   6   1     4631.78     4093.66     76.55 o 
   6   6   1        2.76       95.16     54.90 o 
   7   6   1     1811.62     1571.19     65.36 o 
   8   6   1       44.58       72.61     35.17 o 
   9   6   1      105.27      106.28     40.47 o 
  10   6   1        1.20      -28.14     38.06 o 
   1   7   1    15253.35    15565.45    202.78 o 
   2   7   1      554.73      799.81    120.37 o 
   3   7   1    19301.24    19044.94    241.08 o 
   4   7   1      285.01      304.63     23.04 o 
   5   7   1     3932.25     3539.51     65.75 o 
   6   7   1      641.51      612.35     42.02 o 
   7   7   1     1630.69     1430.91     62.22 o 
   8   7   1      318.89      378.05     45.06 o 
   9   7   1      369.37      405.31     50.77 o 
  10   7   1       35.76       39.08     40.53 o 
   0   8   1     1117.04     1588.29    129.91 o 
   1   8   1       50.54       82.47     21.35 o 
   2   8   1      372.24      459.59     68.82 o 
   3   8   1      396.84      326.79     49.11 o 
   4   8   1      326.94      479.48     40.51 o 
   5   8   1      861.10      823.25     33.41 o 
   6   8   1      109.31      592.44    161.23 o 
   7   8   1      246.31      321.33     39.00 o 
   8   8   1       16.38       37.45     34.49 o 
   9   8   1       21.29       31.80     36.40 o 
  10   8   1       12.88      -29.79     57.36 o 
   1   9   1      284.63      334.24     33.88 o 
   2   9   1      338.71      470.83     35.65 o 
   3   9   1     1573.35     1427.57     57.62 o 
   4   9   1      342.45      367.99     51.73 o 
   5   9   1      436.84      397.55     41.02 o 
   6   9   1       10.21       57.00     23.26 o 
   7   9   1       14.56       63.01     28.40 o 
   8   9   1       30.55       32.50     35.37 o 
   9   9   1      116.62      103.56     57.20 o 
  10   9   1       15.79      116.64     63.76 o 
   0  10   1      113.51      414.28    132.15 o 
   1  10   1      491.26      571.20     42.38 o 
   2  10   1       93.85      155.73     25.75 o 
   3  10   1      246.60      280.26     32.45 o 
   4  10   1       77.55       49.71     51.79 o 
   6  10   1        6.55      132.41     33.14 o 
   7  10   1       95.79       74.56     32.74 o 
   8  10   1        1.15      -25.26     34.36 o 
   9  10   1      112.74       35.93     42.10 o 
   1  11   1       63.03      125.57     31.84 o 
   2  11   1     1782.95     1904.65     46.26 o 
   3  11   1      161.83      240.33     34.11 o 
   4  11   1      885.83      996.49     58.51 o 
   6  11   1      300.42      286.67     45.41 o 
   7  11   1      185.38      208.06     49.87 o 
   8  11   1        0.18       64.31     41.01 o 
   9  11   1       89.24       61.75     38.57 o 
   0  12   1      230.15      448.54     62.27 o 
   1  12   1      389.48      491.61     45.86 o 
   2  12   1      498.35      640.98     52.82 o 
   3  12   1       48.25       94.68     31.45 o 
   4  12   1      216.86      309.09     46.40 o 
   5  12   1     1027.91      983.98    144.65 o 
   6  12   1        0.62       83.93     55.36 o 
   7  12   1      305.07      227.08     51.77 o 
   8  12   1       40.85       16.39     57.15 o 
   9  12   1        3.15      -51.13     51.13 o 
   1  13   1     1346.42     1375.84     60.76 o 
   2  13   1      722.49      680.66     57.38 o 
   3  13   1     2444.53     2323.09    107.69 o 
   4  13   1       73.09       24.80     54.66 o 
   5  13   1      449.97      573.15     85.87 o 
   6  13   1       34.25        0.00     89.29 o 
   7  13   1      176.99      169.15     49.20 o 
   8  13   1       40.37       62.17     53.66 o 
   0  14   1       22.40      232.34     66.07 o 
   1  14   1     1097.53     1190.53     69.08 o 
   2  14   1       74.29      200.85     59.19 o 
   3  14   1      213.04      182.23     59.31 o 
   4  14   1       72.10       62.77     55.52 o 
   5  14   1      472.16      426.37     78.17 o 
   6  14   1       36.39       78.24     66.78 o 
   7  14   1       91.95       84.90     44.03 o 
   8  14   1        5.30       -6.61     50.46 o 
   1  15   1        0.31       31.10     35.52 o 
   2  15   1       58.32      100.15     53.66 o 
   3  15   1       38.70      128.60     61.61 o 
   4  15   1        0.05      -50.32     50.32 o 
   5  15   1        0.04       48.22     59.35 o 
   6  15   1        5.75        4.47     62.50 o 
   7  15   1      334.70      336.17     60.10 o 
   0  16   1       27.50       94.65     56.82 o 
   1  16   1      163.62      178.26     50.38 o 
   2  16   1        0.15       21.64     53.57 o 
   3  16   1       21.57       89.52     57.92 o 
   4  16   1        4.36       14.97     56.18 o 
   5  16   1      203.19      235.13     75.73 o 
   6  16   1        0.83        6.30     65.63 o 
   1  17   1       44.90       23.15     46.88 o 
   2  17   1       64.85      109.50     61.23 o 
   3  17   1       11.23        0.89     55.56 o 
   4  17   1       38.09       99.93     61.53 o 
   5  17   1        0.47       61.19     73.22 o 
   6  17   1        0.00      124.57     73.21 o 
   0  18   1       52.10       65.75     61.84 o 
   1  18   1       68.97      202.46     67.12 o 
   2  18   1       18.51      106.32     61.16 o 
   3  18   1        1.17       20.86     58.99 o 
   4  18   1        1.83      -17.99     59.19 o 
   5  18   1        6.36       35.88     63.68 o 
   1  19   1        3.30       37.10     63.76 o 
   2  19   1       27.85       17.65     59.19 o 
   3  19   1        0.21      -28.71     55.67 o 
   0  20   1        1.32       48.53     68.60 o 
   1  20   1       30.52       35.18     68.75 o 
   1   0   2     6494.02     5022.14   1908.70 o 
   2   0   2    78609.64    81892.26   3733.88 o 
   3   0   2     1192.39     1224.97     63.15 o 
   4   0   2      567.78      515.48     31.94 o 
   5   0   2     5938.38     5776.87    247.33 o 
   6   0   2      636.34      766.89     64.95 o 
   7   0   2      750.97      904.91     78.26 o 
   8   0   2        8.79       72.85     54.92 o 
   9   0   2       78.36      100.23     56.10 o 
  10   0   2      122.86        3.55     58.71 o 
  11   0   2       41.14       19.00     62.99 o 
   1   1   2       76.71       52.29     22.63 o 
   2   1   2      419.34      449.08     16.40 o 
   3   1   2     1309.29     1397.20     45.90 o 
   4   1   2      999.95     1134.69     30.25 o 
   5   1   2        0.04      -20.51     20.51 o 
   6   1   2      892.59      920.29     49.69 o 
   7   1   2       80.98       98.26     37.89 o 
   8   1   2     2248.45     2312.69     89.70 o 
   9   1   2        0.03        4.34     36.73 o 
  10   1   2      377.33      372.27     56.95 o 
  11   1   2       19.73      -36.96     43.47 o 
   0   2   2    14219.20    13771.35   3927.75 o 
   1   2   2    61184.53    58764.27   2801.20 o 
   2   2   2     3101.99     2693.93     61.72 o 
   3   2   2       85.82       92.48     11.90 o 
   4   2   2     1708.77     1676.64     37.14 o 
   5   2   2      186.04      217.70     27.57 o 
   6   2   2     2686.99     2803.03    131.46 o 
   7   2   2     1728.83     1579.90    114.44 o 
   8   2   2      282.71      348.75     47.27 o 
   9   2   2       13.36       45.38     38.24 o 
  10   2   2        0.06      -35.62     38.80 o 
  11   2   2        7.68      -17.61     42.22 o 
   1   3   2     4275.98     4059.05     74.05 o 
   2   3   2     3054.05     2776.09     34.93 o 
   3   3   2     3078.71     3191.90     67.95 o 
   4   3   2     1360.15     1255.57     35.30 o 
   5   3   2     1078.91      946.21     44.14 o 
   6   3   2       63.73       55.31     27.38 o 
   7   3   2      682.41      727.18     59.39 o 
   8   3   2      438.53      427.17     47.69 o 
   9   3   2        2.27      133.69     43.11 o 
  10   3   2       72.38       67.78     42.32 o 
  11   3   2        7.51      -18.07     43.21 o 
   0   4   2    10310.24     9688.12    158.78 o 
   1   4   2    26043.93    25641.91    439.59 o 
   2   4   2     3912.79     3600.46     47.65 o 
   3   4   2      979.17      928.09     26.45 o 
   4   4   2     1568.88     1624.63     53.71 o 
   5   4   2     1603.90     1521.85     49.52 o 
   6   4   2      455.46      452.74     40.08 o 
   7   4   2     1259.77     1153.13     61.90 o 
   8   4   2       34.81       15.25     32.98 o 
   9   4   2       11.96       41.70     39.05 o 
  10   4   2       10.20      -14.20     38.33 o 
  11   4   2        1.06      -23.99     41.37 o 
   1   5   2        4.94      197.13     99.90 o 
   2   5   2       28.53      125.01     46.43 o 
   3   5   2     3239.95     3391.62     85.59 o 
   4   5   2      672.67      755.33     33.85 o 
   5   5   2        9.75       25.74     22.03 o 
   6   5   2     1483.95     1363.90     55.67 o 
   7   5   2      118.46      676.07    320.98 o 
   8   5   2      817.79      741.20     56.24 o 
   9   5   2        0.83      339.04     90.14 o 
  10   5   2       25.46       12.90     39.64 o 
  11   5   2        0.37       66.88     46.56 o 
   0   6   2     6491.42     6713.69    144.09 o 
   1   6   2      194.52      170.34     16.92 o 
   2   6   2     3515.15     3280.42     66.53 o 
   3   6   2     1110.42     1323.30     70.90 o 
   4   6   2       77.90      103.80     15.88 o 
   5   6   2     1147.53     1316.37    180.50 o 
   6   6   2       48.75       65.03     27.59 o 
   7   6   2       87.18      316.76     61.28 o 
   8   6   2        6.57       50.30     34.66 o 
   9   6   2       56.67      111.92     40.98 o 
  10   6   2        0.17       -8.42     38.89 o 
   1   7   2      661.83     1668.60    497.95 o 
   2   7   2      167.00      201.54     23.19 o 
   3   7   2       33.78       78.26     50.00 o 
   4   7   2       30.08       28.00     16.37 o 
   5   7   2      462.20      802.57     68.98 o 
   6   7   2       29.19      104.18     29.01 o 
   7   7   2      118.05      256.29     49.75 o 
   8   7   2      334.09      445.18     47.40 o 
   9   7   2       17.06      119.61     40.13 o 
  10   7   2       90.91      101.50     43.34 o 
   0   8   2     3237.13     3116.37     66.60 o 
   1   8   2     1410.09     1452.78     74.39 o 
   2   8   2     4897.77     4536.14     61.23 o 
   3   8   2       87.88      121.22     32.03 o 
   4   8   2     1598.83     1531.61     63.67 o 
   5   8   2       63.12      155.50     23.69 o 
   6   8   2     1654.25     1681.60     51.68 o 
   7   8   2      136.28      115.31     32.92 o 
   8   8   2      157.92      155.03     38.58 o 
   9   8   2        5.93        7.29     35.85 o 
  10   8   2       20.20       15.04    100.90 o 
   1   9   2        0.07       36.53     20.86 o 
   2   9   2     1058.51     1070.86     37.74 o 
   3   9   2       67.54      124.91     48.38 o 
   4   9   2       19.47       14.66     35.97 o 
   5   9   2      112.96       92.83     28.42 o 
   6   9   2       11.99       45.87     23.06 o 
   7   9   2      277.07      276.52     33.78 o 
   8   9   2      224.38      216.74     41.98 o 
   9   9   2        0.23       56.80     54.92 o 
  10   9   2       99.46      154.38     67.55 o 
   0  10   2     2100.28     2415.43    211.62 o 
   1  10   2      636.09      647.62     43.01 o 
   2  10   2     1130.85     1146.35     37.73 o 
   3  10   2       17.49       42.09     24.62 o 
   4  10   2      898.10      971.47    105.36 o 
   6  10   2     1493.44     1364.35     63.98 o 
   7  10   2      124.61      116.26     34.09 o 
   8  10   2      204.78      162.52     47.17 o 
   9  10   2        0.01       10.66     45.80 o 
   1  11   2      112.08      112.76     31.80 o 
   2  11   2     1058.15     1257.47     41.62 o 
   3  11   2       67.72       92.54     30.17 o 
   4  11   2      625.38      717.85     78.45 o 
   6  11   2       50.04       20.00     37.63 o 
   7  11   2       38.59       10.58     42.29 o 
   8  11   2      200.49      180.72     44.57 o 
   9  11   2       16.87       73.46     38.89 o 
   0  12   2     2633.54     2603.06     99.37 o 
   1  12   2     1984.58     1918.85     64.44 o 
   2  12   2     1280.45     1468.31    115.94 o 
   3  12   2      350.28      365.78     42.96 o 
   4  12   2      970.81     1071.63     74.22 o 
   5  12   2      106.60      264.30     98.22 o 
   6  12   2      325.30      294.66     67.86 o 
   7  12   2        9.48       41.74     44.14 o 
   8  12   2       12.05       28.21     49.87 o 
   9  12   2        3.22        2.59     56.18 o 
   1  13   2        5.45       14.14     48.20 o 
   2  13   2       95.40      107.36     35.53 o 
   3  13   2      217.58      212.06     77.68 o 
   4  13   2      116.35       70.82     59.82 o 
   5  13   2       18.94      117.35     61.84 o 
   6  13   2        0.10       15.72     46.41 o 
   7  13   2        2.20       54.16     43.98 o 
   8  13   2       68.34       84.43     54.92 o 
   0  14   2      816.42      855.06    133.93 o 
   1  14   2      283.98      308.56     45.56 o 
   2  14   2      193.46      279.51     63.81 o 
   3  14   2       20.32       28.13     50.85 o 
   4  14   2       89.63       91.08     56.95 o 
   5  14   2      280.68      296.97     72.72 o 
   6  14   2       29.42       34.78     63.31 o 
   7  14   2       55.70       26.16     42.18 o 
   8  14   2        6.72      -40.38     51.73 o 
   1  15   2       35.38       12.42     41.47 o 
   2  15   2       19.48      -34.82     46.72 o 
   3  15   2      114.71      155.73     60.91 o 
   4  15   2       34.60       13.30     53.57 o 
   5  15   2      215.94      243.81     72.95 o 
   6  15   2        3.66      -22.75     62.80 o 
   7  15   2       29.58       55.50     50.37 o 
   0  16   2       17.18       26.01     52.12 o 
   1  16   2        0.19        6.59     41.53 o 
   2  16   2        0.01      -43.28     73.22 o 
   3  16   2       90.24      122.75     59.73 o 
   4  16   2       32.66       79.94     59.19 o 
   5  16   2      180.78      226.05     77.68 o 
   6  16   2       47.33       66.81     88.40 o 
   1  17   2        8.31      -42.56     42.56 o 
   2  17   2      136.87      157.84     65.08 o 
   3  17   2      107.57      212.91     67.32 o 
   4  17   2      140.20      117.90     63.53 o 
   5  17   2       33.92       63.35     66.78 o 
   6  17   2       50.89      112.76     71.84 o 
   0  18   2      177.50      246.67     71.94 o 
   1  18   2       80.38      138.97     55.06 o 
   2  18   2      171.21      223.29     70.58 o 
   3  18   2       10.46      -11.06     57.72 o 
   4  18   2       62.75       60.28     63.31 o 
   5  18   2       14.91       68.35     64.95 o 
   1  19   2        1.67        1.98     59.31 o 
   2  19   2        9.21       -6.10     57.43 o 
   3  19   2       10.28        0.80     61.26 o 
   0  20   2      308.47      333.94    125.01 o 
   1  20   2       33.75       58.26     67.34 o 
   1   1   3      329.24      270.47     30.64 o 
   2   1   3     3002.11     3056.81     71.04 o 
   3   1   3     5215.76     5067.73    103.02 o 
   4   1   3     1231.21     1241.27     36.69 o 
   5   1   3     2279.56     2184.48     89.44 o 
   6   1   3       34.63       10.61     25.44 o 
   7   1   3      212.79      160.92     37.61 o 
   8   1   3       68.58      210.78     50.52 o 
   9   1   3      249.97      248.58     46.53 o 
  10   1   3        0.00       72.52     42.34 o 
  11   1   3       22.85      -10.74     43.40 o 
   0   2   3       77.00      103.15     18.79 o 
   1   2   3    10748.59    10205.01    155.88 o 
   2   2   3       85.85       90.68     11.63 o 
   3   2   3     1479.33     1514.30     39.16 o 
   4   2   3      221.33      231.98     19.62 o 
   5   2   3       80.08      140.18     25.27 o 
   6   2   3        8.24      -25.61     25.61 o 
   7   2   3      642.86      691.37     52.14 o 
   8   2   3       31.87       29.67     36.76 o 
   9   2   3      392.43      384.96     50.77 o 
  10   2   3        0.79       11.67     41.26 o 
  11   2   3      184.05      148.83     49.45 o 
   1   3   3    20305.46    18401.32    198.97 o 
   2   3   3     8575.72     7975.93    139.63 o 
   3   3   3      665.90      672.35     22.96 o 
   4   3   3      963.99      929.67     32.14 o 
   5   3   3      161.20      188.60     28.01 o 
   6   3   3      354.14      347.74     36.52 o 
   7   3   3     3160.24     2972.91     90.73 o 
   8   3   3      630.72      705.78     61.20 o 
   9   3   3     1960.48     1781.11     79.39 o 
  10   3   3       90.73       62.45     42.34 o 
  11   3   3      158.75       91.27     48.51 o 
   0   4   3     1142.94     1222.52    129.42 o 
   1   4   3     5069.57     4173.63    149.53 o 
   2   4   3      148.42      179.65     16.04 o 
   3   4   3     1198.51     1129.92     45.12 o 
   4   4   3     1652.41     1493.10     40.90 o 
   5   4   3      717.66      688.07     41.13 o 
   6   4   3      315.51      314.81     36.58 o 
   7   4   3      966.65      913.32     74.49 o 
   8   4   3       33.14       46.47     34.15 o 
   9   4   3      152.11      147.87     44.08 o 
  10   4   3        4.05       32.46     39.95 o 
  11   4   3       26.46       21.45     43.97 o 
   1   5   3       89.89      129.39     15.55 o 
   2   5   3     9162.14     8696.69     62.94 o 
   3   5   3     4975.15     4836.75    102.48 o 
   4   5   3     3292.94     3418.26     51.63 o 
   5   5   3     1269.60     1271.47     46.65 o 
   6   5   3      833.05      914.79     50.29 o 
   7   5   3      890.99      943.95     57.56 o 
   8   5   3        7.09       70.68     35.90 o 
   9   5   3      961.97     1034.72     68.05 o 
  10   5   3       10.17      -16.28     38.19 o 
  11   5   3      216.94      187.97     52.21 o 
   0   6   3     3272.12     3460.75    176.31 o 
   1   6   3      892.92      810.10     23.56 o 
   2   6   3     2314.42     2436.55     92.22 o 
   3   6   3     5308.45     5056.20     84.17 o 
   4   6   3      106.82      123.98     17.80 o 
   5   6   3      609.30      660.81     39.60 o 
   6   6   3       35.96       63.99     27.12 o 
   7   6   3     1828.08     1635.54     66.21 o 
   8   6   3       42.24       23.37     34.53 o 
   9   6   3       32.96       41.94     38.33 o 
  10   6   3        1.61       38.75     41.06 o 
   1   7   3      288.40      380.68     23.38 o 
   2   7   3        0.97       20.34     16.64 o 
   3   7   3     3634.48     3391.87     79.72 o 
   4   7   3       10.89       23.14     16.25 o 
   5   7   3     1530.23     1473.91     44.24 o 
   6   7   3      693.02      798.36     47.09 o 
   7   7   3     1093.30     1082.02     58.59 o 
   8   7   3      667.99      714.60     55.46 o 
   9   7   3      893.23      951.47     65.92 o 
  10   7   3      143.86      207.91     48.25 o 
   0   8   3      264.06      756.26    126.06 o 
   1   8   3     4108.48     4176.13    104.03 o 
   2   8   3      109.44      488.30    122.05 o 
   3   8   3      728.37      856.28     95.54 o 
   4   8   3       46.46       61.44     26.69 o 
   5   8   3     1244.61     1045.30     35.63 o 
   6   8   3      150.06      230.09     47.60 o 
   7   8   3      115.04      117.51     31.58 o 
   8   8   3      120.97      139.26     37.67 o 
   9   8   3        0.11       25.05     43.24 o 
  10   8   3       41.42       99.67     67.55 o 
   1   9   3     1582.64     1621.84     53.97 o 
   2   9   3     1276.42     1312.26     35.46 o 
   3   9   3     2334.55     2168.49     67.76 o 
   4   9   3      408.97      416.09     76.79 o 
   5   9   3      342.27      352.21     36.08 o 
   6   9   3        2.13        5.38     22.15 o 
   7   9   3        5.02       42.82     26.93 o 
   8   9   3       61.38       51.82     35.80 o 
   9   9   3       10.98       34.85     53.66 o 
  10   9   3        9.67       35.70     61.23 o 
   0  10   3       23.75       76.45     48.33 o 
   1  10   3     1596.71     1450.67     49.23 o 
   2  10   3        2.02       66.06     20.14 o 
   3  10   3        1.64        0.52     24.74 o 
   4  10   3       90.75      144.71     91.08 o 
   5  10   3       32.36       87.50     51.79 o 
   6  10   3       16.76      159.02     30.36 o 
   7  10   3        7.79       49.48     31.78 o 
   8  10   3        8.67       21.36     36.20 o 
   9  10   3        5.79      -14.83     54.25 o 
   1  11   3       62.50       90.37     29.65 o 
   2  11   3     2119.55     2216.31     67.85 o 
   3  11   3     1662.46     1555.65     57.68 o 
   4  11   3     2239.98     2179.72    176.79 o 
   5  11   3        0.36      -17.86     44.64 o 
   6  11   3      243.79      178.42     43.44 o 
   7  11   3        9.50       -5.86     42.88 o 
   8  11   3        0.38       11.32     39.07 o 
   9  11   3        0.05       -9.17     43.73 o 
   0  12   3     2153.53     2200.85     94.28 o 
   1  12   3     1131.19     1239.48     66.46 o 
   2  12   3     1243.50     1426.12     75.31 o 
   3  12   3     2068.72     1939.85     67.27 o 
   4  12   3      143.32      138.90     57.92 o 
   5  12   3      405.56      478.59    121.43 o 
   6  12   3        6.15       51.79     55.36 o 
   7  12   3      152.37      150.66     49.77 o 
   8  12   3       47.95       55.92     52.30 o 
   9  12   3       31.28      -21.41     54.92 o 
   1  13   3        8.21       69.26     41.47 o 
   2  13   3       41.18       61.48     35.87 o 
   3  13   3      226.51      388.50    129.47 o 
   4  13   3       43.36       42.52     53.66 o 
   5  13   3      354.80      376.24     76.01 o 
   6  13   3      100.25      150.95     63.40 o 
   7  13   3      209.45      262.46     53.12 o 
   8  13   3      107.57       81.78     66.97 o 
   0  14   3       11.69       74.39     50.57 o 
   1  14   3       19.42       80.52     42.21 o 
   2  14   3        0.02       43.32     49.05 o 
   3  14   3      105.62      173.37     58.78 o 
   4  14   3        2.91        9.19     52.68 o 
   5  14   3       97.58      190.15     66.78 o 
   6  14   3       80.46       38.67     43.25 o 
   7  14   3      284.25      191.99     65.17 o 
   8  14   3       25.08       -8.97     53.66 o 
   1  15   3      131.73      117.15     46.46 o 
   2  15   3       90.36      153.95     57.36 o 
   3  15   3      244.63      327.35     69.06 o 
   4  15   3       32.38       60.72     57.20 o 
   5  15   3      150.68      192.17     69.67 o 
   6  15   3        6.13      -60.45     60.45 o 
   7  15   3      133.10      200.37     57.95 o 
   0  16   3       16.32      117.34     80.36 o 
   1  16   3      178.75      212.41     52.17 o 
   2  16   3        5.57       22.11     54.40 o 
   3  16   3      191.05      190.03     62.80 o 
   4  16   3        6.35       28.14     57.36 o 
   5  16   3       70.44       65.18     63.14 o 
   6  16   3       10.22       23.76     65.08 o 
   1  17   3       64.28       16.48     46.11 o 
   2  17   3      151.96      190.34     73.22 o 
   3  17   3        5.01      -31.56     55.17 o 
   4  17   3      182.62      245.92     70.67 o 
   5  17   3       82.34      130.23     68.05 o 
   6  17   3        7.48        7.19     67.34 o 
   0  18   3       17.58       79.92     63.01 o 
   1  18   3      113.06       31.09     50.44 o 
   2  18   3       13.78       63.37     59.49 o 
   3  18   3       70.48       10.73     57.72 o 
   4  18   3        7.76      -29.51     57.02 o 
   5  18   3       20.69       21.87     64.25 o 
   1  19   3        6.28       13.72     50.77 o 
   2  19   3       19.24       19.12     57.72 o 
   3  19   3        9.16       -7.48     59.63 o 
   0  20   3       10.69       28.57    105.36 o 
   1  20   3        0.00      -20.66     64.25 o 
   0   0   4     2652.16     1524.50    528.15 o 
   1   0   4    14035.48    14035.05    339.33 o 
   2   0   4    10855.78    10120.35    369.11 o 
   3   0   4     8025.84     8144.50    368.08 o 
   4   0   4      290.61      281.66     58.93 o 
   5   0   4     1640.49     1586.57    193.76 o 
   6   0   4     3916.27     4138.37    272.33 o 
   7   0   4      218.14      273.27     71.43 o 
   8   0   4      874.24      887.86     87.75 o 
   9   0   4        5.57       -6.38     52.86 o 
  10   0   4       10.89      -26.79     55.56 o 
  11   0   4       44.76       -9.82     60.61 o 
   1   1   4     3667.35     3464.34     87.82 o 
   2   1   4     1294.37     1218.93     27.26 o 
   3   1   4     1838.49     1834.61     42.10 o 
   4   1   4      562.29      631.09     32.73 o 
   5   1   4     2280.23     2556.21     78.36 o 
   6   1   4        7.64      -15.94     24.06 o 
   7   1   4      595.73      616.04     50.17 o 
   8   1   4     1216.38     1213.62     70.05 o 
   9   1   4      192.58      113.40     46.14 o 
  10   1   4      396.73      362.29     53.86 o 
  11   1   4       69.28       47.45     46.30 o 
   0   2   4    52405.97    50777.60    570.43 o 
   1   2   4     4145.39     3616.13     55.40 o 
   2   2   4     7518.44     7180.11    167.47 o 
   3   2   4     4253.73     4266.68    107.30 o 
   4   2   4       94.25      136.84     20.08 o 
   5   2   4      135.64      130.49     26.09 o 
   6   2   4        2.69       -4.84     24.88 o 
   7   2   4        2.59      -18.99     32.22 o 
   8   2   4      296.89      353.88     47.06 o 
   9   2   4        8.35       69.67     39.01 o 
  10   2   4       29.89       31.54     42.58 o 
  11   2   4        1.18        7.33     44.35 o 
   1   3   4     3236.85     2708.95    139.34 o 
   2   3   4      915.99      813.77     23.49 o 
   3   3   4      531.67      613.68     24.13 o 
   4   3   4     2416.69     2369.28     45.66 o 
   5   3   4      217.54      212.43     28.36 o 
   6   3   4      113.46       85.02     28.07 o 
   7   3   4       24.43       93.17     37.72 o 
   8   3   4      281.43      269.34     43.22 o 
   9   3   4       39.18      185.15     43.87 o 
  10   3   4       67.51      114.29     44.64 o 
  11   3   4       53.75      108.53     49.88 o 
   0   4   4     3131.33     2954.30     36.35 o 
   1   4   4        0.38       17.89      9.28 o 
   2   4   4     4281.16     4092.75     63.36 o 
   3   4   4      796.38      737.70     28.93 o 
   4   4   4     4739.69     4358.45    108.00 o 
   5   4   4     1045.90     1006.83     43.91 o 
   6   4   4     2630.92     2433.32     66.08 o 
   7   4   4      118.14      149.70     38.10 o 
   8   4   4       17.52       41.60     34.75 o 
   9   4   4      117.85      164.29     44.33 o 
  10   4   4      147.85      116.95     45.30 o 
  11   4   4        9.46      -11.58     43.05 o 
   1   5   4       29.08       80.94     19.12 o 
   2   5   4     1205.53     1294.11     73.83 o 
   3   5   4       17.72       16.82     19.98 o 
   4   5   4     1336.86     1236.81     67.61 o 
   5   5   4      713.68      691.89     48.20 o 
   6   5   4      675.17      684.74     45.56 o 
   7   5   4      140.29       80.08     52.76 o 
   8   5   4      522.19      541.53     51.94 o 
   9   5   4       65.58      131.70     48.85 o 
  10   5   4        0.38       22.30     39.79 o 
   0   6   4      397.77      511.35     94.85 o 
   1   6   4      218.90      245.79     17.88 o 
   2   6   4        9.88       40.98     16.62 o 
   3   6   4       45.90       22.13     18.51 o 
   4   6   4        2.79       10.20     15.43 o 
   5   6   4      316.62      310.84     31.35 o 
   6   6   4      432.42      409.01     38.14 o 
   7   6   4       21.71      157.56     44.85 o 
   8   6   4      140.25       96.92     38.06 o 
   9   6   4        0.66       -0.44     36.53 o 
  10   6   4        0.72       34.39     40.48 o 
   1   7   4       14.85       40.31     15.09 o 
   2   7   4      422.36      482.57     28.07 o 
   3   7   4      216.79      270.03     20.98 o 
   4   7   4      778.92      742.43     35.86 o 
   5   7   4       98.81      128.61     24.74 o 
   6   7   4       56.32       71.10     27.45 o 
   7   7   4      109.51      217.67     37.67 o 
   8   7   4      134.70      122.65     38.30 o 
   9   7   4       42.52      179.88     43.50 o 
  10   7   4      167.22      142.57     52.45 o 
   0   8   4     6984.15     6725.61    261.04 o 
   1   8   4     5758.62     5286.10     54.03 o 
   2   8   4     4490.64     4283.62     49.76 o 
   3   8   4     2252.65     2149.76     66.59 o 
   4   8   4      148.25      146.26     24.19 o 
   5   8   4       56.51       76.78     21.32 o 
   6   8   4      178.24      206.94     30.50 o 
   7   8   4       35.58       13.23     27.72 o 
   8   8   4      120.52      101.28     42.20 o 
   9   8   4        0.07      -24.33     41.87 o 
  10   8   4        0.02        7.93     61.16 o 
   1   9   4       71.43      121.91     21.30 o 
   2   9   4        5.88       28.58     16.77 o 
   3   9   4      142.33      249.53     36.29 o 
   4   9   4       55.86       27.90     37.50 o 
   5   9   4       39.91       31.52     28.51 o 
   6   9   4        8.86      -23.43     23.43 o 
   7   9   4        5.40       -8.61     26.51 o 
   8   9   4      123.41      149.11     40.22 o 
   9   9   4       15.06      -16.98     52.39 o 
  10   9   4       67.54       61.73     61.16 o 
   0  10   4       33.91       67.96     54.47 o 
   1  10   4       83.78      146.99     23.27 o 
   2  10   4      432.50      539.72     30.49 o 
   3  10   4      316.98      336.83     35.86 o 
   4  10   4     3200.83     3173.45    114.92 o 
   5  10   4       84.06      117.86     53.57 o 
   6  10   4     2035.92     1803.33     54.73 o 
   7  10   4       95.78       58.56     38.77 o 
   8  10   4      241.06      182.74     39.84 o 
   9  10   4       22.80      -20.56     42.86 o 
   1  11   4       95.94      132.52     27.15 o 
   2  11   4      349.61      422.77     35.27 o 
   3  11   4        0.70       52.07     28.54 o 
   4  11   4      377.58      641.62    103.58 o 
   5  11   4        2.23       23.10     42.96 o 
   6  11   4       23.89       32.14     58.93 o 
   7  11   4      108.08      149.20     50.32 o 
   8  11   4      140.92      131.03     43.93 o 
   9  11   4      103.48       94.79     40.37 o 
   0  12   4     4420.01     4272.14    123.22 o 
   1  12   4      110.04      226.52     59.80 o 
   2  12   4     3767.92     3613.50     62.43 o 
   3  12   4       67.23       90.29     47.69 o 
   4  12   4      304.01      279.48     66.04 o 
   5  12   4      107.24      141.08     91.08 o 
   6  12   4        8.73       48.22     58.93 o 
   7  12   4       23.33      -11.84     43.98 o 
   8  12   4        2.33       -4.58     50.46 o 
   9  12   4       27.57       44.36     59.73 o 
   1  13   4        9.24      -14.51     26.81 o 
   2  13   4        4.04        6.51     29.97 o 
   3  13   4      125.74      111.51     52.17 o 
   4  13   4      161.24      154.25     61.26 o 
   5  13   4        1.05      -30.85     54.83 o 
   6  13   4      121.53      199.04     55.42 o 
   7  13   4        0.61       39.56     45.97 o 
   8  13   4       56.66       61.31     55.52 o 
   0  14   4       32.79       27.24     54.47 o 
   1  14   4      287.03      243.48     49.49 o 
   2  14   4       47.52       46.88     50.32 o 
   3  14   4      289.08      268.70     62.20 o 
   4  14   4      274.11      354.51     70.94 o 
   5  14   4        7.81       -0.14     56.10 o 
   6  14   4       90.64      135.46     48.35 o 
   7  14   4        0.60       19.53     42.36 o 
   8  14   4       11.91      -13.56     47.97 o 
   1  15   4       10.84       21.18     40.92 o 
   2  15   4       27.87       51.28     52.63 o 
   3  15   4      165.04      229.53     63.81 o 
   4  15   4        7.48       77.11     56.66 o 
   5  15   4       22.80       33.80     58.71 o 
   6  15   4        0.32       18.60     44.30 o 
   7  15   4        0.03       25.14     50.28 o 
   0  16   4      257.50      125.27     58.35 o 
   1  16   4      110.93       43.61     44.94 o 
   2  16   4       37.26       22.71     52.77 o 
   3  16   4       37.53      -33.43     49.05 o 
   4  16   4      137.93      216.45     66.84 o 
   5  16   4        0.40      -11.66     60.26 o 
   6  16   4      206.31      214.58     78.73 o 
   1  17   4        7.40      -14.84     45.15 o 
   2  17   4       31.57       43.29     57.06 o 
   3  17   4        2.01       23.22     57.43 o 
   4  17   4       40.17       60.87     56.10 o 
   5  17   4        8.62       21.26     60.46 o 
   0  18   4      239.46      276.80    112.51 o 
   1  18   4       92.74      130.19     55.17 o 
   2  18   4      175.98      181.05     71.43 o 
   3  18   4       10.50       13.46     56.95 o 
   4  18   4        4.12      -29.79     58.71 o 
   1  19   4       19.28       13.36     51.36 o 
   2  19   4        5.69       81.76     63.81 o 
   3  19   4       52.50       17.79     60.91 o 
   0  20   4      169.80      108.93    112.51 o 
   1   1   5    18719.90    17243.33    190.51 o 
   2   1   5     1173.25     1075.02     26.09 o 
   3   1   5      780.15      684.15     24.86 o 
   4   1   5      164.75      230.76     26.53 o 
   5   1   5      547.92      665.83     41.21 o 
   6   1   5       29.68       56.15     27.66 o 
   7   1   5      144.03      153.43     36.99 o 
   8   1   5      528.97      598.85     55.35 o 
   9   1   5       78.99       62.23     40.14 o 
  10   1   5       62.20       63.78     42.38 o 
  11   1   5        7.39       42.91     45.93 o 
   0   2   5      287.51      307.23     17.05 o 
   1   2   5     2328.59     2299.31     58.95 o 
   2   2   5     1063.90     1086.44     61.55 o 
   3   2   5       47.70       72.03     14.57 o 
   4   2   5       81.79      106.95     23.14 o 
   5   2   5       97.26      157.36     26.76 o 
   6   2   5       11.87       -8.43     24.93 o 
   7   2   5      717.22      700.52     52.86 o 
   8   2   5      174.59      185.67     41.70 o 
   9   2   5      317.54      349.26     49.97 o 
  10   2   5       87.87       40.88     43.04 o 
  11   2   5      157.88      128.25     50.43 o 
   1   3   5       17.95       28.28      8.77 o 
   2   3   5     3273.50     3015.89     57.65 o 
   3   3   5     3493.71     3413.63     51.82 o 
   4   3   5     4495.96     4530.68    131.71 o 
   5   3   5      193.93      286.69     31.21 o 
   6   3   5      358.94      392.47     38.82 o 
   7   3   5     1498.10     1450.65     78.10 o 
   8   3   5       25.50       24.42     34.99 o 
   9   3   5     1252.92     1348.50     73.15 o 
  10   3   5      179.74      190.97     47.94 o 
  11   3   5      151.73      134.97     50.45 o 
   0   4   5        5.85       27.64     11.24 o 
   1   4   5     4936.17     4613.58     37.80 o 
   2   4   5     7099.35     6737.51     68.82 o 
   3   4   5       19.58       25.57     14.88 o 
   4   4   5      674.97      690.01     30.54 o 
   5   4   5      396.13      388.52     33.84 o 
   6   4   5      445.14      528.99     42.68 o 
   7   4   5      957.57      824.84     55.37 o 
   8   4   5      431.27      384.69     47.08 o 
   9   4   5      289.80      319.30     49.21 o 
  10   4   5       50.64      111.94     44.16 o 
  11   4   5       52.61       94.82     48.07 o 
   1   5   5     5960.44     5945.98     39.25 o 
   2   5   5      148.65      146.28     16.01 o 
   3   5   5     4915.95     4611.88     68.06 o 
   4   5   5      523.71      539.47     30.20 o 
   5   5   5      573.96      581.26     38.27 o 
   6   5   5      367.80      454.34     41.13 o 
   7   5   5      638.81      600.29     71.91 o 
   8   5   5      530.95      530.44     51.41 o 
   9   5   5      633.69      624.50     59.33 o 
  10   5   5      276.57      215.85     49.53 o 
   0   6   5     7916.57     7668.50     67.17 o 
   1   6   5        6.70      -10.47     10.47 o 
   2   6   5     1584.91     1506.50     26.80 o 
   3   6   5       86.05      117.46     19.63 o 
   4   6   5     1352.05     1262.90     34.21 o 
   5   6   5     1206.34     1139.84     43.52 o 
   6   6   5        0.12        0.00     26.53 o 
   7   6   5      775.32      877.16     56.42 o 
   8   6   5        6.49       32.35     35.49 o 
   9   6   5       29.36       19.42     38.71 o 
  10   6   5        0.17       65.61     41.80 o 
   1   7   5      287.32      362.67     21.53 o 
   2   7   5      452.20      505.32     25.32 o 
   3   7   5      215.52      272.47     22.53 o 
   4   7   5     1274.15     1160.47     39.37 o 
   5   7   5      446.11      466.43     29.95 o 
   6   7   5      286.66      287.49     37.32 o 
   7   7   5     1000.28     1107.81     61.37 o 
   8   7   5      184.12      234.78     41.72 o 
   9   7   5      682.73      701.16     62.70 o 
  10   7   5      224.38      186.83     55.07 o 
   0   8   5     3172.78     3466.86    111.17 o 
   1   8   5        9.19       13.28     18.24 o 
   2   8   5      196.42      238.72     29.65 o 
   3   8   5     1208.27     1186.30     46.38 o 
   4   8   5       33.35        9.43     21.83 o 
   5   8   5      692.30      697.66     37.84 o 
   6   8   5       86.60       87.58     25.74 o 
   7   8   5      232.41      238.69     35.09 o 
   8   8   5       55.51       53.37     32.79 o 
   9   8   5        0.41       -7.91     41.34 o 
  10   8   5        8.88       23.22     60.61 o 
   1   9   5       67.26      110.97     19.12 o 
   2   9   5      438.98      503.00     26.96 o 
   3   9   5     2369.80     2586.60     74.83 o 
   4   9   5      112.06       54.12     21.73 o 
   5   9   5      271.35      286.29     37.22 o 
   6   9   5       44.59       32.35     25.63 o 
   7   9   5        0.31      -10.60     24.77 o 
   8   9   5       12.42       33.14     32.08 o 
   9   9   5        4.10       26.68     53.39 o 
  10   9   5        9.15       -6.35     59.19 o 
   0  10   5       53.46       10.58     32.37 o 
   1  10   5      354.15      433.43     27.49 o 
   2  10   5      143.93      163.86     21.59 o 
   3  10   5      174.87      186.63     31.42 o 
   4  10   5       91.70      232.84     53.62 o 
   5  10   5       21.95        4.64     26.75 o 
   6  10   5       33.86      126.43     30.49 o 
   7  10   5       32.59       14.51     37.69 o 
   8  10   5        3.02       -5.76     33.95 o 
   9  10   5        0.18        3.55     43.91 o 
   1  11   5      432.57      545.45     31.91 o 
   2  11   5      310.39      357.72     28.68 o 
   3  11   5       37.67       97.48     29.89 o 
   4  11   5       19.07       50.99     64.29 o 
   5  11   5       26.85      -39.59     41.90 o 
   6  11   5       17.95       -4.81     74.11 o 
   7  11   5       72.91      122.35     38.59 o 
   8  11   5       39.72       57.59     41.83 o 
   9  11   5        6.74       22.31     47.78 o 
   0  12   5      972.33     1008.33    216.08 o 
   1  12   5      443.86      468.15     40.49 o 
   2  12   5      302.47      379.60     33.01 o 
   3  12   5      129.78      139.96     32.83 o 
   4  12   5       72.26       19.64     51.43 o 
   5  12   5      460.55      480.96     62.94 o 
   6  12   5       10.62       17.61     51.11 o 
   7  12   5       76.92        9.69     46.08 o 
   8  12   5        0.28      -35.10     47.34 o 
   1  13   5       42.89       38.64     28.85 o 
   2  13   5      220.37      273.66     36.17 o 
   3  13   5       20.33      -17.52     49.34 o 
   4  13   5       85.83      110.03     57.90 o 
   5  13   5        7.87       28.79     37.51 o 
   6  13   5       12.25       10.21     48.88 o 
   7  13   5      109.52      184.41     47.19 o 
   8  13   5       27.63      -48.60     48.60 o 
   0  14   5       19.44       83.52     51.49 o 
   1  14   5      104.43      130.21     45.66 o 
   2  14   5      240.45      311.06     53.32 o 
   3  14   5      106.34      141.84     55.72 o 
   4  14   5      106.51      134.14     60.50 o 
   5  14   5      460.91      468.57    104.47 o 
   6  14   5       30.72       29.49     44.31 o 
   7  14   5      215.08      196.91     53.15 o 
   1  15   5       46.10      107.09     46.06 o 
   2  15   5        3.00      -34.16     46.91 o 
   3  15   5      548.71      656.83     82.34 o 
   4  15   5      169.31      262.41     66.34 o 
   5  15   5      198.92      201.58     71.15 o 
   6  15   5      240.64      211.59     53.07 o 
   7  15   5      118.70       79.73     52.81 o 
   0  16   5        5.69      -45.98     49.76 o 
   1  16   5      468.28      489.17     63.24 o 
   2  16   5       18.02       -4.56     50.57 o 
   3  16   5      198.15      165.37     61.79 o 
   4  16   5        6.15      -12.90     55.67 o 
   5  16   5       12.79       38.04     58.70 o 
   6  16   5       42.35       53.15     45.48 o 
   1  17   5        3.06       63.23     47.74 o 
   2  17   5        4.75       58.38     56.62 o 
   3  17   5       20.66       13.51     53.62 o 
   4  17   5        0.47       24.11     58.13 o 
   5  17   5      126.16      235.24     73.48 o 
   0  18   5       31.34      112.51    103.58 o 
   1  18   5       79.03       49.72     51.73 o 
   2  18   5       28.32       45.43     57.50 o 
   3  18   5       21.48       -4.40     56.15 o 
   4  18   5       24.96       17.29     61.26 o 
   1  19   5        1.39       16.78     50.14 o 
   2  19   5        0.19       59.73     61.36 o 
   3  19   5       55.18        7.14     98.22 o 
   0   0   6   218586.08   210384.11   2725.79 o 
   1   0   6    50221.02    46346.86    783.42 o 
   2   0   6     3858.44     3969.48     72.48 o 
   3   0   6     8946.11     8706.15    417.31 o 
   4   0   6     1870.81     1746.07     74.11 o 
   5   0   6      904.58      927.64     65.02 o 
   6   0   6     1353.00     1369.39    185.72 o 
   7   0   6       11.85      -38.39     44.20 o 
   8   0   6       36.24       34.30     52.39 o 
   9   0   6      454.37      404.28     73.67 o 
  10   0   6        6.13       22.95     59.19 o 
  11   0   6        6.77      -25.00     59.35 o 
   1   1   6      740.28      781.07     26.23 o 
   2   1   6      490.39      440.10     18.60 o 
   3   1   6     4454.90     4284.02     91.96 o 
   4   1   6     1629.07     1742.26     49.54 o 
   5   1   6     1651.64     1616.29     53.08 o 
   6   1   6        4.19      -19.63     25.19 o 
   7   1   6      239.36      214.76     40.08 o 
   8   1   6      931.33      856.39     61.29 o 
   9   1   6      196.11      242.69     47.05 o 
  10   1   6      132.00      110.79     45.29 o 
  11   1   6      166.75       95.05     48.81 o 
   0   2   6     3178.11     2697.90     33.72 o 
   1   2   6        7.54        9.97      8.42 o 
   2   2   6     1295.44     1198.68     27.24 o 
   3   2   6     3942.68     3734.71     68.25 o 
   4   2   6       13.01       30.18     20.72 o 
   5   2   6      790.94      836.08     44.08 o 
   6   2   6     1162.39     1053.77     54.13 o 
   7   2   6      391.67      412.80     45.90 o 
   8   2   6      322.41      295.45     45.87 o 
   9   2   6        2.60      -15.74     37.03 o 
  10   2   6        1.56       54.32     42.95 o 
  11   2   6        9.51       27.42     45.23 o 
   1   3   6       18.80       35.87     10.02 o 
   2   3   6      553.67      641.12     27.00 o 
   3   3   6     3346.66     3182.01    205.91 o 
   4   3   6      844.44      836.01     77.33 o 
   5   3   6        1.41        0.47     21.86 o 
   6   3   6       18.88       24.30     27.22 o 
   7   3   6       20.72       10.22     35.31 o 
   8   3   6       53.01       57.87     36.15 o 
   9   3   6      116.92      174.32     45.06 o 
  10   3   6       58.39      115.99     44.96 o 
  11   3   6      152.65      182.61     53.35 o 
   0   4   6       33.97       39.83     13.58 o 
   1   4   6       95.01      146.42     11.61 o 
   2   4   6      666.38      609.32     25.32 o 
   3   4   6       20.70       43.27     12.64 o 
   4   4   6       83.83       82.60     21.76 o 
   5   4   6      234.04      183.74     29.17 o 
   6   4   6      509.40      662.81     46.24 o 
   7   4   6       12.60       40.73     33.39 o 
   8   4   6        6.76       -9.60     34.54 o 
   9   4   6       88.93      175.56     44.05 o 
  10   4   6       20.85       56.60     43.38 o 
   1   5   6     2294.41     2204.12     26.05 o 
   2   5   6     1746.08     1950.23     46.37 o 
   3   5   6      341.01      355.47     21.74 o 
   4   5   6      862.85      857.73     33.66 o 
   5   5   6      191.25      236.91     30.01 o 
   6   5   6       32.63      -11.06     26.53 o 
   7   5   6       77.37      102.37     34.32 o 
   8   5   6       45.40       97.98     37.27 o 
   9   5   6       65.20      160.11     42.85 o 
  10   5   6        6.59       72.39     43.84 o 
   0   6   6      710.16      800.15    214.69 o 
   1   6   6      629.90      572.52     18.48 o 
   2   6   6     1979.96     1858.34     38.78 o 
   3   6   6        3.83       -0.01     17.33 o 
   4   6   6      136.87      163.66     21.31 o 
   5   6   6      226.64      279.01     27.32 o 
   6   6   6       41.68       60.66     28.02 o 
   7   6   6        0.02       -4.41     31.54 o 
   8   6   6       80.42      103.67     38.10 o 
   9   6   6       69.02       16.85     38.33 o 
  10   6   6       45.44       43.44     41.97 o 
   1   7   6      367.77      449.81     20.84 o 
   2   7   6       53.41       55.08     10.87 o 
   3   7   6      384.34      366.81     24.60 o 
   4   7   6      874.85      949.94     50.51 o 
   5   7   6      217.88      181.44     24.62 o 
   6   7   6        0.21       -2.07     26.56 o 
   7   7   6       81.68      116.02     33.06 o 
   8   7   6      259.92      259.94     40.59 o 
   9   7   6       24.60       87.35     39.73 o 
  10   7   6       38.63       81.27     51.71 o 
   0   8   6     7118.72     7210.31     75.97 o 
   1   8   6        1.97       -2.25     12.62 o 
   2   8   6       64.78       83.89     14.08 o 
   3   8   6     1261.02     1217.06     41.53 o 
   4   8   6      200.01      192.64     31.59 o 
   5   8   6     1310.15     1222.92     67.18 o 
   6   8   6      556.92      479.41     34.69 o 
   7   8   6      210.61      190.37     31.35 o 
   8   8   6       57.19       36.14     32.39 o 
   9   8   6       20.15       16.97     42.49 o 
  10   8   6        2.25      -33.30     57.36 o 
   1   9   6      326.95      338.42     21.57 o 
   2   9   6     2239.02     2110.29     33.04 o 
   3   9   6      710.53      735.84     51.55 o 
   4   9   6      216.81      234.49     29.24 o 
   5   9   6       91.84       73.24     30.80 o 
   6   9   6       26.49       14.15     25.40 o 
   7   9   6       35.40        1.55     27.94 o 
   8   9   6       51.88       33.57     32.15 o 
   9   9   6       91.85       87.68     48.02 o 
   0  10   6      833.02      712.31     34.71 o 
   1  10   6     1490.30     1412.47     33.70 o 
   2  10   6      245.27      229.54     23.68 o 
   3  10   6      997.05      891.74     38.78 o 
   4  10   6      657.92      679.78     52.12 o 
   5  10   6        1.95      -20.92     30.00 o 
   6  10   6     1006.10      942.76     53.61 o 
   7  10   6        5.06       14.76     37.62 o 
   8  10   6       95.80       86.43     44.17 o 
   9  10   6       61.10       72.62     46.33 o 
   1  11   6       80.11       89.26     22.99 o 
   2  11   6      226.47      300.04     27.70 o 
   3  11   6        6.57       -4.65     21.48 o 
   4  11   6      173.29      189.19     39.06 o 
   5  11   6      357.32      316.23     58.35 o 
   6  11   6        2.05      -17.86     39.76 o 
   7  11   6      128.63      152.48     40.49 o 
   8  11   6       92.45       85.29     43.23 o 
   9  11   6      121.99       78.52    100.90 o 
   0  12   6     2029.88     1941.39    159.16 o 
   1  12   6        1.33      -23.56     23.56 o 
   2  12   6     1004.78      955.92     43.39 o 
   3  12   6     1042.12     1014.14     55.49 o 
   4  12   6      364.65      352.10     45.57 o 
   5  12   6      473.16      549.46    113.40 o 
   6  12   6      268.07      147.51     56.46 o 
   7  12   6      154.24       57.48     49.87 o 
   8  12   6        2.52      -32.69     47.34 o 
   1  13   6       22.89        9.37     29.52 o 
   2  13   6      161.52      163.06     31.86 o 
   3  13   6       53.72       66.21     74.11 o 
   4  13   6       85.65       84.94     54.92 o 
   5  13   6      121.26      121.01     42.42 o 
   6  13   6       23.83       10.00     50.52 o 
   7  13   6        1.25       -5.60     40.50 o 
   8  13   6       16.86       12.95     61.61 o 
   0  14   6      889.19      690.54     72.30 o 
   1  14   6     1484.03     1276.56     71.84 o 
   2  14   6     1144.59      909.83     69.80 o 
   3  14   6      190.12      193.21     58.71 o 
   4  14   6       60.48       58.00     54.03 o 
   5  14   6       47.41       98.26     42.35 o 
   6  14   6        3.43      -11.53     58.28 o 
   7  14   6       33.70       45.66     64.58 o 
   1  15   6        0.02       15.59     41.42 o 
   2  15   6       76.25       68.93     45.94 o 
   3  15   6       54.65      108.93     83.93 o 
   4  15   6       21.52       26.98     51.85 o 
   5  15   6       52.94       24.19     53.26 o 
   6  15   6       45.73       69.04     45.67 o 
   7  15   6        3.31       13.31     48.75 o 
   0  16   6        0.12        8.93     85.72 o 
   1  16   6      291.73      344.45     57.38 o 
   2  16   6        6.68      -46.86     63.40 o 
   3  16   6       53.10       77.55     56.10 o 
   4  16   6        7.37       -5.24     54.03 o 
   5  16   6        0.06        1.03     39.89 o 
   6  16   6       14.92        1.71     45.63 o 
   1  17   6        1.36      -25.72     44.09 o 
   2  17   6       45.65       74.62     56.81 o 
   3  17   6        1.64      -40.01     53.60 o 
   4  17   6        2.06       24.95     60.46 o 
   5  17   6       64.19      122.52     45.77 o 
   0  18   6      294.57      362.52    125.01 o 
   1  18   6       13.58       22.70     50.60 o 
   2  18   6       45.83      101.96     58.70 o 
   3  18   6       58.83       32.43     57.90 o 
   4  18   6       12.23       66.74     63.90 o 
   1  19   6       19.65       42.09     73.21 o 
   2  19   6       46.34       10.71     92.86 o 
   3  19   6      159.93       69.65    103.58 o 
   1   1   7     5627.00     5311.90     56.92 o 
   2   1   7     1580.53     1379.91     26.65 o 
   3   1   7      377.26      474.13     28.57 o 
   4   1   7      288.04      335.71     31.67 o 
   5   1   7      246.05      260.15     32.09 o 
   6   1   7      136.39      113.71     31.00 o 
   7   1   7     1076.42      970.01     60.25 o 
   8   1   7       46.16      122.79     40.03 o 
   9   1   7      240.47      238.77     46.64 o 
  10   1   7      110.49      101.40     46.16 o 
  11   1   7        2.70       94.29     47.84 o 
   0   2   7     9290.97     9024.86    111.20 o 
   1   2   7     5184.41     4948.92     43.97 o 
   2   2   7      728.87      622.64     23.11 o 
   3   2   7      451.72      489.60     26.50 o 
   4   2   7      425.56      388.12     32.54 o 
   5   2   7      152.04      173.21     29.23 o 
   6   2   7       94.41      165.95     33.24 o 
   7   2   7       11.58      -32.22     32.22 o 
   8   2   7      443.79      492.02     51.31 o 
   9   2   7       29.65       39.83     40.34 o 
  10   2   7      181.36      191.17     48.92 o 
  11   2   7       32.71       12.81     46.37 o 
   1   3   7     2165.52     1930.57     24.33 o 
   2   3   7      579.13      494.98     21.31 o 
   3   3   7      128.24      166.62     27.30 o 
   4   3   7      291.53      248.19     31.19 o 
   5   3   7        2.10       28.19     23.38 o 
   6   3   7      333.07      408.00     40.59 o 
   7   3   7      723.62      674.58     53.01 o 
   8   3   7        9.24      -19.71     33.39 o 
   9   3   7      381.76      361.20     52.33 o 
  10   3   7      212.79      245.21     50.30 o 
   0   4   7      235.29      295.13     18.66 o 
   1   4   7     4222.13     3784.71     31.69 o 
   2   4   7      355.63      345.18     16.89 o 
   3   4   7       14.07       19.63     14.04 o 
   4   4   7     1971.46     1884.22     78.27 o 
   5   4   7      246.78      260.56     31.35 o 
   6   4   7      966.71      963.02     52.16 o 
   7   4   7      750.92      674.51     52.58 o 
   8   4   7      430.72      497.32     51.51 o 
   9   4   7        4.94       48.20     39.92 o 
  10   4   7      221.11      219.48     50.11 o 
   1   5   7     1217.47     1202.93     23.46 o 
   2   5   7     1732.19     1646.70     39.48 o 
   3   5   7      151.28      151.82     22.26 o 
   4   5   7      875.03      887.66     34.95 o 
   5   5   7        8.03       23.36     23.62 o 
   6   5   7      875.36      871.26     50.63 o 
   7   5   7     1577.74     1360.80     62.82 o 
   8   5   7      429.22      570.03     54.06 o 
   9   5   7      551.47      515.87     55.93 o 
  10   5   7      498.75      485.05     60.23 o 
   0   6   7       19.85       44.91     24.67 o 
   1   6   7      849.51      744.23     22.82 o 
   2   6   7     1532.49     1607.11     31.28 o 
   3   6   7      799.68      893.75     47.44 o 
   4   6   7     1324.80     1323.92     41.73 o 
   5   6   7     1312.54     1138.44     41.43 o 
   6   6   7        5.15       -4.95     26.46 o 
   7   6   7      617.75      617.38     47.60 o 
   8   6   7       76.82       46.10     36.79 o 
   9   6   7       66.95       78.44     40.40 o 
  10   6   7       13.90       75.40     43.71 o 
   1   7   7     3176.01     3150.98     35.69 o 
   2   7   7      921.35      975.41     26.68 o 
   3   7   7     4713.33     4507.00     75.04 o 
   4   7   7     2448.26     2453.90     67.82 o 
   5   7   7      256.44      259.20     27.44 o 
   6   7   7      944.61      917.02     44.37 o 
   7   7   7      190.23      234.68     36.75 o 
   8   7   7      325.76      329.40     45.68 o 
   9   7   7       80.75       61.56     39.07 o 
  10   7   7      387.47      302.34     62.96 o 
   0   8   7      891.14      910.06    103.80 o 
   1   8   7      453.83      514.43     21.40 o 
   2   8   7      684.68      721.80     27.23 o 
   3   8   7       23.15       49.80     18.68 o 
   4   8   7      500.19      459.37     40.16 o 
   5   8   7      351.87      395.85     37.60 o 
   6   8   7       23.20       70.38     26.08 o 
   7   8   7      325.71      330.20     34.42 o 
   8   8   7       16.92       21.40     32.85 o 
   9   8   7        4.25      -12.91     42.69 o 
  10   8   7       13.07       39.48     65.02 o 
   1   9   7      105.50      132.42     16.75 o 
   2   9   7      211.43      236.18     19.50 o 
   3   9   7       11.80        8.97     24.19 o 
   4   9   7      104.01       39.00     25.93 o 
   5   9   7        0.36        1.02     25.89 o 
   6   9   7      107.89      114.55     31.84 o 
   7   9   7       60.70       88.71     30.41 o 
   8   9   7       61.05       65.50     33.55 o 
   9   9   7       55.87       69.12     46.46 o 
   0  10   7       53.97       84.46     30.26 o 
   1  10   7      224.77      257.64     20.29 o 
   2  10   7       49.69       73.75     16.63 o 
   3  10   7        4.18       93.23     26.34 o 
   4  10   7       27.15       70.38     42.86 o 
   5  10   7        2.42      -29.64     29.64 o 
   6  10   7       30.83       18.78     29.59 o 
   7  10   7       15.77       40.48     37.40 o 
   8  10   7        0.15      -18.11     40.24 o 
   9  10   7        0.01        4.64     56.78 o 
   1  11   7        1.60        4.92     16.99 o 
   2  11   7        0.31       22.33     16.83 o 
   3  11   7      170.70      142.05     26.87 o 
   4  11   7        8.92       33.17     42.96 o 
   5  11   7      107.75       53.28     50.00 o 
   6  11   7      144.44      173.23     43.39 o 
   7  11   7        0.45       37.96     57.14 o 
   8  11   7       28.47       90.90     43.28 o 
   9  11   7        0.28      -56.83     66.07 o 
   0  12   7      641.74      612.76     75.90 o 
   1  12   7       31.92       70.46     20.02 o 
   2  12   7     1015.92      901.71     33.92 o 
   3  12   7      183.33      208.26     33.41 o 
   4  12   7      548.88      599.38     54.52 o 
   5  12   7       77.46      127.67     51.65 o 
   6  12   7       59.81       26.58     39.35 o 
   7  12   7      128.76       98.67     46.76 o 
   8  12   7        3.63       28.68     51.13 o 
   1  13   7      625.44      626.48     38.58 o 
   2  13   7       69.59       20.55     28.18 o 
   3  13   7      661.55      633.69     52.03 o 
   4  13   7       79.20      149.93     39.42 o 
   5  13   7       13.59      -37.07     37.07 o 
   6  13   7        2.46      -12.26     52.86 o 
   7  13   7        1.10       -4.64     42.18 o 
   8  13   7       20.43      -14.02     46.32 o 
   0  14   7      249.16      257.16    100.00 o 
   1  14   7      262.04      395.98     42.48 o 
   2  14   7      146.95      155.54     33.73 o 
   3  14   7       93.69       27.01     49.19 o 
   4  14   7      320.42      281.31     44.84 o 
   5  14   7      191.63      151.00     45.27 o 
   6  14   7       15.06        5.68     42.49 o 
   7  14   7       56.84      -33.56     42.82 o 
   1  15   7       46.23       -3.06     31.33 o 
   2  15   7        3.50        7.65     40.20 o 
   3  15   7        4.75        5.33     34.31 o 
   4  15   7      251.80      235.17     44.97 o 
   5  15   7       44.76       85.94     43.04 o 
   6  15   7      298.09      281.44     56.76 o 
   7  15   7      209.50      170.99     46.73 o 
   0  16   7        4.33       57.15     89.29 o 
   1  16   7      511.86      495.48     48.59 o 
   2  16   7       51.49        9.02     50.63 o 
   3  16   7       38.60       70.29     37.51 o 
   4  16   7       97.51      198.64     44.97 o 
   5  16   7       40.82       40.93     43.04 o 
   6  16   7       32.00       22.38     47.33 o 
   1  17   7       17.18      -31.71     45.50 o 
   2  17   7        2.25      -45.98     48.23 o 
   3  17   7       24.79       30.99     56.46 o 
   4  17   7      108.92      109.71     43.33 o 
   5  17   7       24.48       82.57     44.96 o 
   0  18   7       32.58      167.87    116.08 o 
   1  18   7       60.50      106.26     77.03 o 
   2  18   7      114.65       58.18     51.79 o 
   3  18   7       18.71      -12.50     96.43 o 
   4  18   7       40.75       61.09     52.38 o 
   1  19   7        0.07      -51.69     70.07 o 
   2  19   7        7.01        7.14    103.58 o 
   0   0   8    13328.55    11576.54    154.14 o 
   1   0   8     5124.18     5190.57     55.77 o 
   2   0   8     8830.18     8120.17    121.92 o 
   3   0   8     8144.11     8037.91    438.41 o 
   4   0   8      324.82      350.96     44.81 o 
   5   0   8     2750.34     2957.05     96.54 o 
   6   0   8        4.13      -18.43     37.24 o 
   7   0   8     1405.26     1114.08     89.42 o 
   8   0   8       21.32       82.15     55.56 o 
   9   0   8      170.88      247.33     68.19 o 
  10   0   8        0.76       35.49     60.57 o 
   1   1   8     2626.76     2752.62     62.87 o 
   2   1   8       36.31       87.25     15.33 o 
   3   1   8     1368.29     1697.11     75.36 o 
   4   1   8     1780.27     1795.35     53.03 o 
   5   1   8      199.45      193.51     30.32 o 
   6   1   8       53.47       31.59     34.70 o 
   7   1   8       36.61       50.17     35.70 o 
   8   1   8      621.86      627.34     56.24 o 
   9   1   8      134.95      181.91     45.90 o 
  10   1   8       19.12       40.42     42.82 o 
   0   2   8     3538.84     3654.93    155.61 o 
   1   2   8     9795.12     9272.28     72.64 o 
   2   2   8     1750.30     1592.85     31.00 o 
   3   2   8     2520.50     2341.43     45.16 o 
   4   2   8      116.12      112.73     24.88 o 
   5   2   8      700.85      820.99     46.77 o 
   6   2   8     2228.11     2346.10     83.51 o 
   7   2   8       74.97       -0.81     33.38 o 
   8   2   8        1.47       -4.12     35.65 o 
   9   2   8       57.37      -19.93     38.63 o 
  10   2   8       18.37       34.88     43.06 o 
   1   3   8      386.42      523.34     18.89 o 
   2   3   8      457.45      492.35     28.18 o 
   3   3   8     1236.94     1185.78     98.83 o 
   4   3   8       27.00       30.10     20.23 o 
   5   3   8      611.24      622.57     42.53 o 
   6   3   8        1.45       -3.42     28.19 o 
   7   3   8      235.51      296.35     42.74 o 
   8   3   8       83.46       70.51     38.07 o 
   9   3   8      128.99      215.94     46.87 o 
  10   3   8        2.70       47.61     44.84 o 
   0   4   8     2794.82     2477.58     37.82 o 
   1   4   8       94.57      104.95     13.42 o 
   2   4   8        0.19       15.60     12.84 o 
   3   4   8     1910.34     1739.56     44.73 o 
   4   4   8      361.77      437.17     29.38 o 
   5   4   8       92.89       20.81     30.78 o 
   6   4   8       72.80       32.30     30.11 o 
   7   4   8      258.45      309.06     42.35 o 
   8   4   8       38.22       56.83     37.24 o 
   9   4   8       50.66       88.09     44.85 o 
  10   4   8        0.01       71.73     44.55 o 
   1   5   8       43.87       21.16     11.49 o 
   2   5   8      653.44      692.37     40.10 o 
   3   5   8       83.44       62.79     19.12 o 
   4   5   8      877.92      977.66     37.19 o 
   5   5   8       35.12       47.84     24.18 o 
   6   5   8        0.07       23.62     27.82 o 
   7   5   8      140.14      175.16     38.80 o 
   8   5   8       22.32       45.75     36.97 o 
   9   5   8       36.75       58.98     40.59 o 
  10   5   8        7.97       83.78     45.03 o 
   0   6   8     3848.31     3576.59     70.73 o 
   1   6   8      181.01      200.27     17.25 o 
   2   6   8      922.31      989.04     29.17 o 
   3   6   8      332.82      306.95     32.24 o 
   4   6   8      825.63      737.80     42.66 o 
   5   6   8      244.22      212.31     27.46 o 
   6   6   8      209.97      212.62     31.62 o 
   7   6   8       84.60       85.46     33.25 o 
   8   6   8        0.59      -33.67     33.77 o 
   9   6   8       33.37       63.60     40.76 o 
  10   6   8       20.53       63.81     52.52 o 
   1   7   8       11.64       40.96     14.24 o 
   2   7   8      109.03      143.87     20.72 o 
   3   7   8        0.91       39.31     21.27 o 
   4   7   8        3.30        7.51     28.28 o 
   5   7   8      286.83      292.90     29.36 o 
   6   7   8       11.30       85.08     28.01 o 
   7   7   8        9.73       -9.99     27.93 o 
   8   7   8      170.10      203.51     43.30 o 
   9   7   8       26.30       62.81     47.03 o 
  10   7   8        0.04       65.98     51.40 o 
   0   8   8       13.52        6.44     26.48 o 
   1   8   8      205.85      245.04     22.66 o 
   2   8   8      314.18      378.43     25.00 o 
   3   8   8     1143.16     1065.07     41.33 o 
   4   8   8      804.72      877.48     57.74 o 
   5   8   8      547.72      662.29     44.61 o 
   6   8   8     1101.18     1074.33     44.68 o 
   7   8   8      195.12      263.52     33.91 o 
   8   8   8       23.32       43.63     36.23 o 
   9   8   8      140.90      126.96     43.74 o 
   1   9   8      410.66      459.14     23.49 o 
   2   9   8     1860.72     1910.42     35.15 o 
   3   9   8      332.37      338.27     37.37 o 
   4   9   8        7.74       31.69     26.41 o 
   5   9   8        1.94        2.37     27.88 o 
   6   9   8       27.89       29.80     31.10 o 
   7   9   8        3.02       35.33     29.64 o 
   8   9   8       62.86       42.96     42.93 o 
   9   9   8      106.07      176.87     51.47 o 
   0  10   8     1685.09     1656.05     64.05 o 
   1  10   8      940.91     1032.87     28.69 o 
   2  10   8      401.12      446.49     24.26 o 
   3  10   8     1276.84     1261.01     44.39 o 
   4  10   8       23.78       10.42     42.19 o 
   5  10   8      347.87      312.73     42.95 o 
   6  10   8      437.63      376.97     39.27 o 
   7  10   8       58.91       90.19     41.55 o 
   8  10   8        8.23       21.44     42.10 o 
   9  10   8       56.95       71.15     59.89 o 
   1  11   8       14.32        2.27     17.98 o 
   2  11   8      186.25      216.97     21.31 o 
   3  11   8      547.76      637.41     66.98 o 
   4  11   8       99.18       83.65     49.18 o 
   5  11   8      658.92      585.05     71.62 o 
   6  11   8       18.89       42.45     39.43 o 
   7  11   8      154.35      154.07     42.95 o 
   8  11   8       80.25       62.32     43.98 o 
   9  11   8      134.99      131.52     64.36 o 
   0  12   8      238.72      218.49     40.76 o 
   1  12   8     1718.88     1578.36     42.64 o 
   2  12   8        0.61       56.67     20.02 o 
   3  12   8     1434.12     1303.70     61.15 o 
   4  12   8      536.69      641.18     57.38 o 
   5  12   8       57.93       31.89     55.36 o 
   6  12   8      290.27      309.39     67.39 o 
   7  12   8       10.87       50.25     44.54 o 
   8  12   8        0.01      -13.39     51.77 o 
   1  13   8       30.86       47.41     29.52 o 
   2  13   8        0.08        8.02     29.00 o 
   3  13   8        8.07       44.73     35.02 o 
   4  13   8      133.42      134.29     41.50 o 
   5  13   8       39.89       11.43     39.20 o 
   6  13   8       15.80      -20.82     53.48 o 
   7  13   8       38.75       -4.25     42.97 o 
   8  13   8       14.58       39.53     48.07 o 
   0  14   8     1360.77     1128.63    158.94 o 
   1  14   8      220.00      194.34     37.42 o 
   2  14   8      182.44      194.72     45.37 o 
   3  14   8      167.09      192.81     39.88 o 
   4  14   8        1.01        3.53     37.28 o 
   5  14   8       66.68       66.14     41.96 o 
   6  14   8        1.90        8.63     43.85 o 
   7  14   8        0.26       12.28     46.35 o 
   1  15   8        0.17      -22.95     32.18 o 
   2  15   8       46.50       13.92     32.50 o 
   3  15   8        1.07       39.66     35.37 o 
   4  15   8      108.85      141.17     42.56 o 
   5  15   8        0.94      -26.40     40.67 o 
   6  15   8        6.02       97.15     49.12 o 
   0  16   8        2.19        0.00     85.72 o 
   1  16   8       51.19       85.74     44.84 o 
   2  16   8       22.47       11.66     34.72 o 
   3  16   8       43.88       79.49     38.60 o 
   4  16   8       14.70       50.25     40.65 o 
   5  16   8       36.33       69.21     44.42 o 
   6  16   8        1.14       66.77     48.46 o 
   1  17   8        7.32      -14.29     64.40 o 
   2  17   8        0.48       77.27     52.61 o 
   3  17   8        2.23       19.97     48.41 o 
   4  17   8        3.70       71.51     52.15 o 
   5  17   8        5.32        0.50     52.73 o 
   0  18   8       16.20       28.57     98.22 o 
   1  18   8       70.30      159.81     85.72 o 
   2  18   8       21.40       34.90     94.65 o 
   3  18   8      110.66      102.91     56.76 o 
   4  18   8       25.07      127.75     57.42 o 
   1  19   8        2.23      111.05     81.38 o 
   2  19   8        0.19      -94.65     94.65 o 
   1   1   9      773.23      692.17     31.61 o 
   2   1   9      679.44      682.09     24.72 o 
   3   1   9        1.34        3.50     19.49 o 
   4   1   9      235.18      184.03     29.19 o 
   5   1   9       59.37       50.38     26.76 o 
   6   1   9       12.28      -21.33     28.55 o 
   7   1   9      277.11      296.31     44.32 o 
   8   1   9        9.48       20.14     36.20 o 
   9   1   9       57.29       57.48     41.02 o 
  10   1   9       72.82      106.41     46.26 o 
   0   2   9     1186.19     1175.15     88.40 o 
   1   2   9     6652.86     6406.83    139.33 o 
   2   2   9      458.82      428.92     25.78 o 
   3   2   9        6.78       12.17     19.21 o 
   4   2   9      190.54      207.96     27.02 o 
   5   2   9      248.69      207.36     32.56 o 
   6   2   9      125.29      101.39     33.88 o 
   7   2   9        0.89      -13.79     34.40 o 
   8   2   9      103.28      115.19     40.73 o 
   9   2   9        8.36       52.75     41.68 o 
  10   2   9      102.68      139.04     48.17 o 
   1   3   9       90.39       83.02     16.35 o 
   2   3   9     4455.86     4216.39     77.85 o 
   3   3   9      279.79      234.44     28.35 o 
   4   3   9       21.38      -18.56     19.81 o 
   5   3   9        3.23       -0.80     25.39 o 
   6   3   9      126.83      149.26     35.19 o 
   7   3   9      820.95      681.83     54.82 o 
   8   3   9      584.33      538.53     53.78 o 
   9   3   9      340.14      274.74     50.42 o 
  10   3   9      233.59      260.85     53.07 o 
   0   4   9        0.96        7.63     19.31 o 
   1   4   9     1888.43     1806.73     29.61 o 
   2   4   9      302.41      328.10     20.81 o 
   3   4   9      134.08      137.95     27.80 o 
   4   4   9     2431.01     2155.81    122.14 o 
   5   4   9      122.07       92.87     26.49 o 
   6   4   9      491.49      518.88     46.15 o 
   7   4   9       62.43      111.09     36.54 o 
   8   4   9      574.61      614.23     56.35 o 
   9   4   9        3.97       31.72     40.03 o 
  10   4   9      161.85      221.92     51.29 o 
   1   5   9       98.07      122.80     14.60 o 
   2   5   9     1454.70     1401.37     31.65 o 
   3   5   9      388.86      501.97     26.57 o 
   4   5   9     1516.94     1385.22     36.97 o 
   5   5   9       50.37       56.30     30.06 o 
   6   5   9      763.73      880.50     46.31 o 
   7   5   9      867.92      840.25     53.64 o 
   8   5   9      107.78      158.70     41.43 o 
   9   5   9      127.33      128.99     44.97 o 
  10   5   9      287.72      347.70     56.71 o 
   0   6   9      115.75      141.08     21.92 o 
   1   6   9       12.51        1.91     15.10 o 
   2   6   9     3303.80     3104.24     45.51 o 
   3   6   9      147.08      157.52     25.79 o 
   4   6   9      590.83      659.10     42.99 o 
   5   6   9      379.62      441.15     33.49 o 
   6   6   9      406.41      436.27     37.44 o 
   7   6   9      449.20      440.47     40.17 o 
   8   6   9       41.16        4.71     36.76 o 
   9   6   9        0.71        3.15     38.80 o 
  10   6   9       47.34       42.41     50.57 o 
   1   7   9      773.98      770.36     27.67 o 
   2   7   9       19.62       21.54     14.57 o 
   3   7   9      553.86      576.13     34.94 o 
   4   7   9      923.94      981.07     56.11 o 
   5   7   9        6.30       35.09     27.14 o 
   6   7   9     1423.06     1480.95     50.71 o 
   7   7   9       46.22       23.59     29.31 o 
   8   7   9     1029.98      979.54     57.40 o 
   9   7   9       19.34        1.19     39.07 o 
  10   7   9      353.22      278.95     56.24 o 
   0   8   9     1290.77     1205.39     81.23 o 
   1   8   9      133.67      173.16     23.04 o 
   2   8   9      419.76      406.59     23.66 o 
   3   8   9       62.68       67.52     23.10 o 
   4   8   9      311.95      357.56     37.56 o 
   5   8   9      821.54      700.26     47.11 o 
   6   8   9       56.40       93.71     31.33 o 
   7   8   9      183.58      183.52     32.38 o 
   8   8   9       80.58      105.49     40.62 o 
   9   8   9        2.78       41.47     40.25 o 
   1   9   9      176.51      146.52     23.16 o 
   2   9   9     1181.16     1218.12     32.51 o 
   3   9   9        9.74       22.22     26.82 o 
   4   9   9     1032.19      915.80     56.19 o 
   5   9   9      123.38      109.26     29.85 o 
   6   9   9      184.95      170.32     35.67 o 
   7   9   9      121.05      134.42     38.00 o 
   8   9   9        7.01      -10.76     41.92 o 
   9   9   9       15.01       -4.01     45.66 o 
   0  10   9        3.99        0.92     32.24 o 
   1  10   9       61.09       46.10     21.96 o 
   2  10   9      218.38      246.51     21.63 o 
   3  10   9       32.30       90.35     26.40 o 
   4  10   9       26.44        0.97     44.26 o 
   5  10   9        0.33       41.52     30.24 o 
   6  10   9        6.30       19.64     37.12 o 
   7  10   9        1.78       39.17     40.42 o 
   8  10   9       69.25       61.84     45.24 o 
   9  10   9        1.21       -6.15     56.78 o 
   1  11   9        2.59      -18.56     18.56 o 
   2  11   9      590.88      688.55     30.72 o 
   3  11   9      173.41      148.35     32.79 o 
   4  11   9     1163.16     1057.37     83.21 o 
   5  11   9       52.13       45.24     50.86 o 
   6  11   9       27.17       71.52     42.19 o 
   7  11   9       16.52       66.34     39.66 o 
   8  11   9        0.53       18.72     42.25 o 
   0  12   9      928.48      900.05     63.02 o 
   1  12   9       68.86      176.66     26.14 o 
   2  12   9     1223.17     1170.16     54.60 o 
   3  12   9       56.95      177.28     39.72 o 
   4  12   9      538.87      524.99     54.51 o 
   5  12   9       85.06      105.03     54.82 o 
   6  12   9       44.35       21.83     42.18 o 
   7  12   9       61.84        1.86     43.56 o 
   8  12   9        0.32      -16.91     47.63 o 
   1  13   9       19.53       26.06     28.34 o 
   2  13   9       49.97       64.39     32.51 o 
   3  13   9      125.14      124.02     53.22 o 
   4  13   9       15.57        8.71     36.55 o 
   5  13   9        1.50       -6.25     41.23 o 
   6  13   9      137.39      178.93     52.53 o 
   7  13   9        5.78      -10.07     42.97 o 
   0  14   9       11.31      167.87     92.86 o 
   1  14   9        3.06       -6.99     37.33 o 
   2  14   9      156.93      112.75     35.58 o 
   3  14   9       13.44       40.63     36.70 o 
   4  14   9       18.14       92.02     40.64 o 
   5  14   9       93.72       69.62     44.44 o 
   6  14   9       46.32       49.19     47.55 o 
   7  14   9       32.55      -18.62     46.76 o 
   1  15   9       27.02      -39.72     39.72 o 
   2  15   9       93.35       97.47     35.60 o 
   3  15   9        0.34       28.31     36.13 o 
   4  15   9      295.16      337.67     50.93 o 
   5  15   9        5.77        6.30     41.71 o 
   6  15   9      165.43      161.82     51.98 o 
   0  16   9      115.49       30.36     91.08 o 
   1  16   9      172.27      167.81     75.64 o 
   2  16   9      214.40      182.67     53.06 o 
   3  16   9       15.05       28.80     50.53 o 
   4  16   9      150.02      159.48     63.40 o 
   5  16   9       14.44       62.84     56.15 o 
   1  17   9        0.01       12.40     65.52 o 
   2  17   9       11.31       -5.79     51.90 o 
   3  17   9        1.23        4.87     52.16 o 
   4  17   9        0.29      -23.81     51.11 o 
   0  18   9      195.05       89.29    114.29 o 
   1  18   9       23.98       52.14     77.59 o 
   2  18   9       91.82       44.64    103.58 o 
   3  18   9        0.96        4.38     63.40 o 
   1  19   9        0.94      -49.86     73.21 o 
   0   0  10      233.91      239.12     27.30 o 
   1   0  10     5621.23     5756.93     94.11 o 
   2   0  10     1680.63     1551.84     50.58 o 
   3   0  10     4915.72     5285.55    143.83 o 
   4   0  10      115.28      208.74     74.11 o 
   5   0  10     2597.53     2600.59    135.72 o 
   6   0  10      773.17      656.96     73.24 o 
   7   0  10      728.59      930.37     89.02 o 
   8   0  10      146.60      187.40     62.50 o 
   9   0  10        0.03       21.58     57.92 o 
  10   0  10        5.71       52.66     65.02 o 
   1   1  10      632.26      962.59     74.24 o 
   2   1  10       87.97      166.25     24.35 o 
   3   1  10       35.39      104.00     52.32 o 
   4   1  10      794.90      758.02     40.99 o 
   5   1  10      229.60      253.23     40.47 o 
   6   1  10        0.40        9.91     31.90 o 
   7   1  10      228.54      224.03     42.76 o 
   8   1  10      208.92      158.05     42.59 o 
   9   1  10      119.93      103.95     44.40 o 
  10   1  10        0.71       67.08     45.96 o 
   0   2  10    30130.19    28929.52    334.66 o 
   1   2  10     7672.62     7056.06     76.27 o 
   2   2  10     2293.25     2253.36     37.58 o 
   3   2  10     2065.95     2052.65     48.18 o 
   4   2  10       61.91       42.23     22.74 o 
   5   2  10        1.53       -4.02     26.91 o 
   6   2  10       91.51       53.17     33.18 o 
   7   2  10        7.66       35.62     35.86 o 
   8   2  10      100.47       75.62     39.03 o 
   9   2  10       51.31       82.30     43.70 o 
  10   2  10        8.34        6.98     43.91 o 
   1   3  10      710.45      724.70     29.52 o 
   2   3  10     1001.37      927.72    109.10 o 
   3   3  10       31.57       48.03     23.17 o 
   4   3  10      382.87      425.99     31.57 o 
   5   3  10       21.10       34.05     25.94 o 
   6   3  10      145.60      179.94     37.69 o 
   7   3  10      128.67      181.54     41.06 o 
   8   3  10       56.94       64.53     39.40 o 
   9   3  10       76.05      125.74     44.31 o 
  10   3  10        0.16      -20.63     43.71 o 
   0   4  10     3198.83     3107.72     59.25 o 
   1   4  10      366.22      358.84     19.74 o 
   2   4  10      108.71      118.30     17.39 o 
   3   4  10       80.09       67.21     26.76 o 
   4   4  10      678.36      705.43     70.14 o 
   5   4  10     2036.72     1746.01    198.87 o 
   6   4  10      966.94      758.39     45.42 o 
   7   4  10      272.92      249.49     42.46 o 
   8   4  10       24.77       63.41     39.60 o 
   9   4  10       10.89       15.62     40.17 o 
  10   4  10       40.99       93.50     47.70 o 
   1   5  10      199.61      238.96     19.16 o 
   2   5  10      152.94      209.74     19.82 o 
   3   5  10       22.60       40.27     20.98 o 
   4   5  10        3.34       44.84     27.15 o 
   5   5  10       15.35       23.29     24.78 o 
   6   5  10        1.86       57.74     29.47 o 
   7   5  10       16.61       48.58     31.25 o 
   8   5  10       44.15       56.04     39.24 o 
   9   5  10       15.14       24.13     40.13 o 
  10   5  10        5.67       65.84     46.09 o 
   0   6  10      602.36      696.27     35.52 o 
   1   6  10      574.43      702.61     30.53 o 
   2   6  10      223.20      294.85     22.61 o 
   3   6  10       76.30      166.70     30.72 o 
   4   6  10       69.89      139.11     32.24 o 
   5   6  10      504.29      508.20     36.00 o 
   6   6  10       10.29       87.45     30.28 o 
   7   6  10      132.77      174.67     34.33 o 
   8   6  10        1.55       16.37     36.64 o 
   9   6  10        0.00        7.62     36.16 o 
  10   6  10        2.03        1.99     50.77 o 
   1   7  10      477.58      513.95     27.42 o 
   2   7  10      509.98      537.15     26.36 o 
   3   7  10       39.37       13.98     22.67 o 
   4   7  10        1.80       29.34     29.40 o 
   5   7  10       79.24      150.83     32.18 o 
   6   7  10      138.10      139.10     30.85 o 
   7   7  10       11.70       25.92     29.45 o 
   8   7  10       59.19      157.28     38.39 o 
   9   7  10       38.03       28.14     41.56 o 
   0   8  10     1111.11      986.38     61.07 o 
   1   8  10     3705.12     3520.93     68.47 o 
   2   8  10       63.38       61.06     19.99 o 
   3   8  10     1237.45     1156.92     45.26 o 
   4   8  10        3.05       12.96     28.89 o 
   5   8  10      106.53      118.50     34.67 o 
   6   8  10       20.52       97.08     31.62 o 
   7   8  10      130.61      141.10     35.61 o 
   8   8  10       37.20       55.77     38.00 o 
   9   8  10       65.10       86.38     49.78 o 
   1   9  10       62.49       50.01     23.19 o 
   2   9  10      147.98      157.05     23.97 o 
   3   9  10       35.12       94.76     24.15 o 
   4   9  10       64.32       26.92     29.35 o 
   5   9  10      100.71       96.37     30.81 o 
   6   9  10       25.56       94.98     34.48 o 
   7   9  10      154.05      155.84     39.71 o 
   8   9  10       61.38       41.33     43.41 o 
   9   9  10       77.83       32.50     48.44 o 
   0  10  10       99.28      128.37     40.32 o 
   1  10  10       67.96       62.26     24.53 o 
   2  10  10       46.43       25.18     26.11 o 
   3  10  10      858.16      838.77     48.16 o 
   4  10  10      645.67      537.56     48.37 o 
   5  10  10     1004.76     1197.38     57.05 o 
   6  10  10      490.41      362.41     46.14 o 
   7  10  10      189.30      221.18     49.40 o 
   8  10  10        0.04       45.10     54.25 o 
   9  10  10       16.01      -46.43     58.63 o 
   1  11  10       10.59      102.23     27.06 o 
   2  11  10      274.05      226.36     27.04 o 
   3  11  10       33.61       38.16     35.60 o 
   4  11  10        4.69       24.35     47.63 o 
   5  11  10       79.81      171.44     56.46 o 
   6  11  10        2.89        2.67     33.92 o 
   7  11  10      259.60      263.38     44.08 o 
   8  11  10        0.00       26.07     42.93 o 
   0  12  10      356.25      335.04     53.02 o 
   1  12  10     1857.29     1875.38    119.86 o 
   2  12  10      418.43      374.73     37.62 o 
   3  12  10      110.88      136.18     38.23 o 
   4  12  10       24.94       27.74     38.97 o 
   5  12  10      117.09      109.13     55.83 o 
   6  12  10       48.94      -13.07     42.49 o 
   7  12  10       13.96      -43.09     43.09 o 
   8  12  10        1.43      -25.40     48.14 o 
   1  13  10        5.24      -42.92     54.12 o 
   2  13  10       54.80       69.28     32.50 o 
   3  13  10        8.03       35.84     38.27 o 
   4  13  10      103.21      110.80     40.64 o 
   5  13  10        9.57       -1.52     41.21 o 
   6  13  10        3.90      -36.35     49.40 o 
   7  13  10       33.73       34.61     47.88 o 
   0  14  10       88.27       37.50     87.50 o 
   1  14  10      586.76      361.59     97.33 o 
   2  14  10       75.44       55.72     33.71 o 
   3  14  10      436.69      386.88     49.55 o 
   4  14  10        1.84      -28.16     36.86 o 
   5  14  10      103.94      122.62     46.41 o 
   6  14  10       26.33      -18.41     45.33 o 
   7  14  10        2.57      -41.29     62.35 o 
   1  15  10        3.93      -56.03     58.71 o 
   2  15  10      171.80      158.42     51.47 o 
   3  15  10        8.15       22.54     52.52 o 
   4  15  10      119.75      110.66     56.24 o 
   5  15  10       17.23       73.94     56.15 o 
   6  15  10       44.65       87.91     62.71 o 
   0  16  10       68.26       89.29     96.43 o 
   1  16  10       29.72       25.89     63.14 o 
   2  16  10        9.47       -5.64     45.47 o 
   3  16  10       92.82       99.61     57.15 o 
   4  16  10        9.83       23.06     53.79 o 
   5  16  10       21.05       69.86     58.39 o 
   1  17  10        1.97        0.63     70.07 o 
   2  17  10        5.30      -21.43     94.65 o 
   3  17  10        4.21       -4.72     53.84 o 
   4  17  10       30.75       63.78     57.33 o 
   0  18  10        2.15      -17.86    100.00 o 
   1  18  10      301.13      335.49     92.65 o 
   2  18  10        0.02      -78.58     96.43 o 
   3  18  10       37.93       16.88     63.40 o 
   1   1  11     5664.78     5390.78     59.79 o 
   2   1  11       59.05       45.51     27.46 o 
   3   1  11       42.63       63.61     20.91 o 
   4   1  11       80.42       66.31     24.96 o 
   5   1  11      297.69      280.83     38.38 o 
   6   1  11       43.55       59.10     39.18 o 
   7   1  11        0.50       -5.97     35.36 o 
   8   1  11       88.13       62.64     39.05 o 
   9   1  11        7.47       37.06     42.86 o 
  10   1  11       89.30      105.40     48.17 o 
   0   2  11     1905.67     2046.77    167.68 o 
   1   2  11     2715.03     2777.64     77.10 o 
   2   2  11     1092.40      954.46     32.55 o 
   3   2  11      128.97      212.00     27.09 o 
   4   2  11      234.64      208.33     28.24 o 
   5   2  11       57.10       69.94     28.10 o 
   6   2  11      218.03      231.01     40.74 o 
   7   2  11        1.10       12.26     35.70 o 
   8   2  11       19.63       40.93     39.17 o 
   9   2  11       27.68       66.42     43.51 o 
  10   2  11       61.80       60.29     46.82 o 
   1   3  11      232.87      230.30     21.40 o 
   2   3  11      709.40      693.48     75.94 o 
   3   3  11     1282.28     1299.52     42.94 o 
   4   3  11      628.19      702.97     38.55 o 
   5   3  11        2.49       13.29     26.51 o 
   6   3  11     1019.79      972.23     51.04 o 
   7   3  11     1298.03     1101.52     64.79 o 
   8   3  11      270.14      394.41     51.92 o 
   9   3  11      368.71      264.80     50.96 o 
  10   3  11      144.31      156.68     50.84 o 
   0   4  11     3210.54     3081.00     59.70 o 
   1   4  11      113.22      126.99     18.05 o 
   2   4  11     1918.84     1882.58     47.03 o 
   3   4  11      570.20      597.40     35.63 o 
   4   4  11     1184.31     1028.22    147.27 o 
   5   4  11       11.89      -23.48     23.48 o 
   6   4  11      569.87      650.47     44.78 o 
   7   4  11        4.10        3.81     31.06 o 
   8   4  11      183.88      199.87     45.47 o 
   9   4  11        9.93       18.79     40.21 o 
  10   4  11       84.43      113.21     49.32 o 
   1   5  11     3620.99     3571.13     53.86 o 
   2   5  11     1139.04     1149.18     29.90 o 
   3   5  11     1897.77     1687.20     45.01 o 
   4   5  11      817.65      827.58     39.66 o 
   5   5  11      365.09      357.80     30.83 o 
   6   5  11      616.63      627.91     43.70 o 
   7   5  11       18.90       25.39     30.58 o 
   8   5  11      458.81      367.55     46.17 o 
   9   5  11        1.16       26.89     38.53 o 
  10   5  11      295.39      230.27     54.71 o 
   0   6  11     1322.91     1102.88     43.31 o 
   1   6  11      174.46      178.24     19.65 o 
   2   6  11      116.60      191.08     19.27 o 
   3   6  11       44.51       29.56     28.33 o 
   4   6  11      773.67      781.63     45.20 o 
   5   6  11       78.48      111.04     32.72 o 
   6   6  11      281.17      370.98     37.45 o 
   7   6  11       20.16       10.91     30.44 o 
   8   6  11        6.07       30.01     34.91 o 
   9   6  11       39.19       44.10     37.69 o 
   1   7  11        2.53       43.79     23.78 o 
   2   7  11      301.81      368.40     25.10 o 
   3   7  11      436.08      469.04     41.42 o 
   4   7  11      546.53      450.05     44.73 o 
   5   7  11      208.34      130.76     33.13 o 
   6   7  11     1443.01     1466.17     58.12 o 
   7   7  11        2.56       38.11     30.59 o 
   8   7  11      559.15      630.57     58.60 o 
   9   7  11       32.74       85.90     43.34 o 
   0   8  11      275.13      290.78     46.52 o 
   1   8  11       69.52       98.56     35.01 o 
   2   8  11        0.16       -5.91     19.33 o 
   3   8  11        3.83       53.30     29.02 o 
   4   8  11      110.79      104.28     34.40 o 
   5   8  11      111.54      120.76     33.13 o 
   6   8  11      208.01      239.09     35.66 o 
   7   8  11      127.61      115.09     34.88 o 
   8   8  11       91.11       60.13     39.73 o 
   9   8  11       54.16       48.65     49.74 o 
   1   9  11      106.85       92.68     31.69 o 
   2   9  11        1.53       29.88     26.11 o 
   3   9  11     1814.53     1636.67     56.34 o 
   4   9  11       13.90        3.77     30.34 o 
   5   9  11      166.74      246.81     35.36 o 
   6   9  11        5.14       13.24     30.19 o 
   7   9  11       35.47       36.63     35.93 o 
   8   9  11        9.77       11.55     42.80 o 
   9   9  11        7.03        4.13     47.97 o 
   0  10  11      474.63      505.56     54.75 o 
   1  10  11       22.07       31.80     31.75 o 
   2  10  11        0.78       15.15     26.45 o 
   3  10  11       89.96       69.87     26.99 o 
   4  10  11        8.67       19.86     29.07 o 
   5  10  11       24.04       24.76     31.79 o 
   6  10  11        6.57       17.27     36.88 o 
   7  10  11        1.30        3.84     42.90 o 
   8  10  11        0.06       40.80     56.66 o 
   1  11  11      616.35      633.17     47.92 o 
   2  11  11       62.91       62.01     34.86 o 
   3  11  11      953.38      827.91     53.88 o 
   4  11  11       24.72      102.11     53.18 o 
   5  11  11       98.51      -47.15     47.15 o 
   6  11  11        5.83       18.28     36.37 o 
   7  11  11       16.74       34.22     38.32 o 
   8  11  11        0.65       24.68     41.43 o 
   0  12  11      400.19      350.22     69.87 o 
   1  12  11      180.43      217.44     45.99 o 
   2  12  11      135.09       99.06     40.24 o 
   3  12  11        1.41       22.75     34.20 o 
   4  12  11      170.65      119.37     42.65 o 
   5  12  11       49.75       55.01     57.02 o 
   6  12  11       69.66       43.82     45.69 o 
   7  12  11        3.82      -24.30     45.10 o 
   8  12  11        0.10      -24.52     50.20 o 
   1  13  11       12.50        6.75     60.72 o 
   2  13  11       14.52      -26.23     41.73 o 
   3  13  11       64.64       69.05     38.18 o 
   4  13  11       28.14       33.01     37.90 o 
   5  13  11       64.11       41.91     42.59 o 
   6  13  11      149.96      167.04     53.23 o 
   7  13  11        2.52      -16.62     47.40 o 
   0  14  11      628.32      526.81    125.01 o 
   1  14  11        0.00       94.54     65.02 o 
   2  14  11      278.47      242.88     54.54 o 
   3  14  11       21.02       19.68     53.11 o 
   4  14  11      192.45      236.77     64.08 o 
   5  14  11       56.54       78.74     58.31 o 
   6  14  11       77.24       76.22     50.26 o 
   1  15  11        9.47       -9.99     63.53 o 
   2  15  11       73.25       80.51     50.24 o 
   3  15  11      172.97      208.51     64.29 o 
   4  15  11       74.83      121.42     57.80 o 
   5  15  11       14.36       21.56     56.81 o 
   6  15  11      181.26      183.98     69.94 o 
   0  16  11      244.56      173.22    108.93 o 
   1  16  11        1.22       12.30     66.21 o 
   2  16  11       90.22       83.80     73.86 o 
   3  16  11        2.04        2.28     58.93 o 
   4  16  11       92.21       68.04     60.13 o 
   5  16  11        0.11       25.66     58.10 o 
   1  17  11       11.47        8.93     68.05 o 
   2  17  11        1.85       80.36    107.15 o 
   3  17  11       39.94      -31.89     58.80 o 
   4  17  11        3.80      -34.78     70.54 o 
   0  18  11       52.78      -60.72    100.00 o 
   1  18  11        2.62      -29.53     75.26 o 
   2  18  11       14.95      -51.79    107.15 o 
   0   0  12      349.21      260.65     37.21 o 
   1   0  12    30658.34    31169.75    379.98 o 
   2   0  12     1039.94     1043.61     42.88 o 
   3   0  12     5643.36     5449.91     88.81 o 
   4   0  12        6.32       54.19     33.63 o 
   5   0  12     1885.61     2077.58     83.31 o 
   6   0  12      677.34      703.37     78.91 o 
   7   0  12      161.51      210.69     58.71 o 
   8   0  12       20.75      -26.45     53.57 o 
   9   0  12       29.97       27.20     60.57 o 
  10   0  12        4.53       49.24     66.29 o 
   1   1  12       16.83     1751.98    635.76 o 
   2   1  12       90.30      140.01     20.21 o 
   3   1  12      597.22     1005.83    110.69 o 
   4   1  12       81.03       89.48     25.47 o 
   5   1  12      875.27     1004.53     49.33 o 
   6   1  12       12.25       79.52     37.50 o 
   7   1  12      444.42      418.54     49.74 o 
   8   1  12       84.99       58.93     40.14 o 
   9   1  12       86.39       89.69     44.78 o 
  10   1  12        1.32       18.60     44.96 o 
   0   2  12     6989.62     5691.75    460.37 o 
   1   2  12      153.63      117.03     17.12 o 
   2   2  12      741.80      732.39     33.43 o 
   3   2  12     1428.98     1318.89     39.46 o 
   4   2  12      192.86      170.02     27.76 o 
   5   2  12     1462.81     1484.96     54.13 o 
   6   2  12      408.85      425.41     42.26 o 
   7   2  12      469.72      412.03     50.16 o 
   8   2  12        1.92       39.55     38.83 o 
   9   2  12       14.06       16.54     42.00 o 
  10   2  12        5.20       48.73     46.77 o 
   1   3  12      427.32      478.88     20.45 o 
   2   3  12       28.69       63.65     16.29 o 
   3   3  12      607.76      671.64     35.41 o 
   4   3  12       90.92       64.66     28.14 o 
   5   3  12       26.87       -1.95     28.20 o 
   6   3  12       82.96      147.79     35.08 o 
   7   3  12       55.04      104.14     36.79 o 
   8   3  12        1.43       18.63     39.26 o 
   9   3  12       51.67       76.95     44.52 o 
  10   3  12        0.88       32.04     45.97 o 
   0   4  12      984.85      902.35     42.44 o 
   1   4  12      136.30      306.42     41.39 o 
   2   4  12      134.29      190.66     20.12 o 
   3   4  12       61.61      116.07     25.09 o 
   4   4  12      689.28      701.07     48.13 o 
   5   4  12       30.02       10.08     26.49 o 
   6   4  12      589.84      671.98     45.39 o 
   7   4  12       32.65      -16.44     32.00 o 
   8   4  12        2.38       19.25     35.79 o 
   9   4  12       18.19        3.35     38.29 o 
  10   4  12       48.37      154.34     51.73 o 
   1   5  12      105.15      128.20     20.91 o 
   2   5  12     1229.46     1270.13     45.86 o 
   3   5  12        6.80        9.49     22.25 o 
   4   5  12      489.88      473.63     33.30 o 
   5   5  12        5.26      -16.42     28.01 o 
   6   5  12        4.18       60.80     31.62 o 
   7   5  12       39.06       27.04     33.20 o 
   8   5  12       10.82       49.95     36.86 o 
   9   5  12        5.00       -0.25     37.41 o 
   0   6  12      593.01      716.75     45.88 o 
   1   6  12      505.50      517.76     28.51 o 
   2   6  12     1123.14     1136.49     33.50 o 
   3   6  12       48.47       80.29     22.42 o 
   4   6  12       50.28       97.32     31.79 o 
   5   6  12        4.60        1.27     30.74 o 
   6   6  12      189.23      380.68     37.64 o 
   7   6  12       61.78       48.52     34.01 o 
   8   6  12        6.86       23.77     35.82 o 
   9   6  12        0.45      -35.30     41.00 o 
   1   7  12       14.47       40.26     20.78 o 
   2   7  12      214.13      234.88     25.67 o 
   3   7  12      507.54      502.59     39.56 o 
   4   7  12       13.59      144.56     36.56 o 
   5   7  12      393.31      375.42     37.42 o 
   6   7  12       23.17       66.42     32.92 o 
   7   7  12      237.57      275.09     40.51 o 
   8   7  12       37.26       70.68     41.48 o 
   9   7  12       18.98       24.84     41.23 o 
   0   8  12     3657.96     3385.66    291.09 o 
   1   8  12      446.58      491.49     37.31 o 
   2   8  12      488.24      481.96     32.97 o 
   3   8  12      793.06      788.79     46.52 o 
   4   8  12      157.96      290.47     41.26 o 
   5   8  12     1168.39     1086.61     55.48 o 
   6   8  12       83.16      193.91     40.22 o 
   7   8  12       92.30       79.94     36.98 o 
   8   8  12       23.87      -21.61     38.00 o 
   9   8  12        7.52      -21.51     47.41 o 
   1   9  12      111.55      120.80     38.20 o 
   2   9  12      582.48      512.76     39.72 o 
   3   9  12        8.95       53.57     28.32 o 
   4   9  12      217.27      230.18     37.74 o 
   5   9  12       97.17      118.95     33.20 o 
   6   9  12        1.90       10.07     30.92 o 
   7   9  12      106.49       69.24     38.67 o 
   8   9  12        0.56      -16.30     43.28 o 
   0  10  12        2.68       -6.72     50.46 o 
   1  10  12     2215.86     2052.49     69.35 o 
   2  10  12       16.28       15.19     29.43 o 
   3  10  12      741.61      782.96     65.52 o 
   4  10  12      332.95      371.86     39.94 o 
   5  10  12      176.52      168.85     48.09 o 
   6  10  12      157.88      192.76     43.06 o 
   7  10  12        2.70        4.91     39.68 o 
   8  10  12        1.74      -12.83     55.52 o 
   1  11  12        1.25      125.40     37.62 o 
   2  11  12       15.69      -32.79     32.79 o 
   3  11  12       14.18       88.18     54.05 o 
   4  11  12      116.63       72.42     54.18 o 
   5  11  12      119.96       40.35     56.81 o 
   6  11  12      139.08       55.34     38.94 o 
   7  11  12      130.14      169.74     44.69 o 
   8  11  12       12.60        9.89     50.17 o 
   0  12  12       34.62      116.21     57.36 o 
   1  12  12      100.01      124.52     50.15 o 
   2  12  12        0.54      -17.73     42.84 o 
   3  12  12      449.29      485.89     48.97 o 
   4  12  12       64.37       95.51     41.59 o 
   5  12  12      399.89      375.46     73.00 o 
   6  12  12        3.89       -1.11     44.58 o 
   7  12  12      174.16      158.52     53.71 o 
   1  13  12        2.44      -16.07     60.61 o 
   2  13  12        0.26       32.69     46.26 o 
   3  13  12       72.61       41.07     79.47 o 
   4  13  12       32.31       -5.56     71.43 o 
   5  13  12        4.69       76.11     58.78 o 
   6  13  12        0.20      -32.69     44.46 o 
   7  13  12        0.51        3.22     48.94 o 
   0  14  12      198.82      285.73    108.93 o 
   1  14  12      620.01      502.95     91.54 o 
   2  14  12        3.39       26.33     46.94 o 
   3  14  12       97.37       99.79     60.50 o 
   4  14  12       18.55       47.03     57.02 o 
   5  14  12        0.18       48.89     59.82 o 
   6  14  12        4.85      -18.75     55.77 o 
   1  15  12        2.78      -59.31     59.31 o 
   2  15  12      157.40       89.59     71.84 o 
   3  15  12        1.51      -30.96     53.60 o 
   4  15  12       46.93       67.26     62.20 o 
   5  15  12        1.93       41.99     60.46 o 
   0  16  12       40.89       32.14    100.00 o 
   1  16  12      278.04      129.98     76.90 o 
   2  16  12       26.97       70.76     73.67 o 
   3  16  12       42.91       -2.00     58.10 o 
   4  16  12        0.43       30.08     66.97 o 
   5  16  12        0.99       10.03     60.45 o 
   1  17  12       16.50        3.22     71.14 o 
   2  17  12        5.97      -28.57    100.00 o 
   3  17  12        4.17      -18.85     59.12 o 
   0  18  12        4.19      -73.22    101.79 o 
   1  18  12       19.93       59.24     81.26 o 
   1   1  13      505.51      543.06     22.08 o 
   2   1  13     2596.76     2475.85     49.29 o 
   3   1  13      139.10      157.50     28.00 o 
   4   1  13      111.30      162.91     28.45 o 
   5   1  13        9.28      -27.86     27.86 o 
   6   1  13      228.44      179.16     37.49 o 
   7   1  13        0.06       30.08     37.48 o 
   8   1  13      432.42      425.62     54.78 o 
   9   1  13       20.71       48.75     44.08 o 
  10   1  13      115.56      141.12     52.00 o 
   0   2  13        1.32       42.12     18.99 o 
   1   2  13      810.72      796.08     25.35 o 
   2   2  13      320.60      439.62     36.09 o 
   3   2  13       88.07       97.52     22.63 o 
   4   2  13      989.52     1067.18     44.93 o 
   5   2  13       41.26       75.06     30.21 o 
   6   2  13       23.27       10.12     32.86 o 
   7   2  13       77.83       61.26     35.77 o 
   8   2  13       76.11      110.71     43.73 o 
   9   2  13        5.19       19.18     41.87 o 
  10   2  13       24.63       80.34     49.30 o 
   1   3  13        3.80      -10.18     16.67 o 
   2   3  13     3062.44     2958.95    166.71 o 
   3   3  13       39.01       69.30     22.64 o 
   4   3  13     3002.88     2822.13     63.75 o 
   5   3  13       72.26       78.71     32.08 o 
   6   3  13     1732.04     1675.76     61.02 o 
   7   3  13      382.20      375.18     45.01 o 
   8   3  13       21.50        6.16     35.82 o 
   9   3  13       74.30      140.45     44.06 o 
   0   4  13      319.41      386.76     34.89 o 
   1   4  13       35.78       33.86     18.80 o 
   2   4  13     2355.29     2387.48     36.28 o 
   3   4  13      152.04      155.94     27.60 o 
   4   4  13     1575.35     1386.03    191.20 o 
   5   4  13      240.63      193.80     56.70 o 
   6   4  13      315.12      395.25     40.95 o 
   7   4  13      110.31      104.30     37.84 o 
   8   4  13       15.12       59.51     38.36 o 
   9   4  13        2.15       29.61     39.18 o 
   1   5  13       27.41       55.06     22.71 o 
   2   5  13     1098.93     1080.28     36.24 o 
   3   5  13      115.16      102.42     26.04 o 
   4   5  13      134.02      173.71     27.99 o 
   5   5  13       51.41       49.46     30.70 o 
   6   5  13     1066.51     1100.16     52.76 o 
   7   5  13       31.64       70.60     35.62 o 
   8   5  13      638.67      625.28     54.53 o 
   9   5  13        3.94       10.61     39.32 o 
   0   6  13      437.51      409.01     45.80 o 
   1   6  13      244.42      281.68     25.94 o 
   2   6  13      603.81      622.82     31.76 o 
   3   6  13        9.84       22.21     23.19 o 
   4   6  13     1086.09     1009.55     43.16 o 
   5   6  13        6.23      -15.30     26.49 o 
   6   6  13       21.46       33.98     33.54 o 
   7   6  13        0.53      -32.49     32.49 o 
   8   6  13      146.99      121.81     39.96 o 
   9   6  13        5.23       -5.35     42.79 o 
   1   7  13       48.77      166.43     26.23 o 
   2   7  13     1560.46     1503.38     71.51 o 
   3   7  13       56.52       47.78     30.58 o 
   4   7  13     2247.84     2150.41     73.60 o 
   5   7  13      144.80      208.70     34.29 o 
   6   7  13      399.70      327.23     41.65 o 
   7   7  13       90.74       23.42     38.28 o 
   8   7  13       26.22       20.82     40.03 o 
   9   7  13        4.09        6.31     42.12 o 
   0   8  13       96.55       64.65     28.55 o 
   1   8  13      983.93      976.39     49.20 o 
   2   8  13      180.97      208.33     26.87 o 
   3   8  13       59.23      106.05     32.13 o 
   4   8  13      154.54      161.50     40.75 o 
   5   8  13       15.83       65.31     33.34 o 
   6   8  13       22.53       68.36     31.35 o 
   7   8  13      129.19      135.80     41.36 o 
   8   8  13       21.37       19.84     39.92 o 
   9   8  13        2.16        7.35     51.77 o 
   1   9  13      108.53      144.84     42.05 o 
   2   9  13      997.04      952.81     50.05 o 
   3   9  13      101.21      233.15     33.53 o 
   4   9  13      367.23      308.08     42.53 o 
   5   9  13        7.13       69.34     32.73 o 
   6   9  13        0.42       18.60     33.21 o 
   7   9  13        7.82      -25.69     46.87 o 
   8   9  13       85.82       11.23     66.97 o 
   0  10  13      166.56      130.22     62.99 o 
   1  10  13       25.71      107.66     42.02 o 
   2  10  13       87.03       61.80     36.45 o 
   3  10  13       19.81       31.46     30.12 o 
   4  10  13       13.90      -14.08     40.31 o 
   5  10  13       12.86       47.54     43.24 o 
   6  10  13        0.66       14.99     38.33 o 
   7  10  13       22.63        9.16     39.39 o 
   8  10  13       79.07       55.57     54.11 o 
   1  11  13        2.61       24.80     39.89 o 
   2  11  13       91.55       97.09     45.56 o 
   3  11  13        0.14       71.47     54.40 o 
   4  11  13      147.53      134.60     62.60 o 
   5  11  13      130.12      106.92     80.36 o 
   6  11  13       36.86       63.08     40.47 o 
   7  11  13       65.18       31.29     42.48 o 
   0  12  13      185.15      166.08     92.86 o 
   1  12  13      275.43      160.04     70.54 o 
   2  12  13      239.48       98.22     94.65 o 
   3  12  13      153.28      199.11     64.58 o 
   4  12  13      169.13      125.82     61.74 o 
   5  12  13       14.97       75.78     59.20 o 
   6  12  13       31.29        6.12     45.85 o 
   7  12  13        0.48       28.15     50.00 o 
   1  13  13        6.82       -0.44     61.00 o 
   2  13  13      102.99      109.26     71.84 o 
   3  13  13        0.16      -24.60     55.34 o 
   4  13  13      341.45      266.17     69.87 o 
   5  13  13       13.20        1.25     56.15 o 
   6  13  13       52.57        5.10     49.16 o 
   0  14  13      381.82      412.52    119.65 o 
   1  14  13        7.15       30.16     63.31 o 
   2  14  13      265.32      233.20     78.85 o 
   3  14  13        1.95       52.21     58.71 o 
   4  14  13      169.31      162.54     66.04 o 
   5  14  13        1.14       62.82     59.49 o 
   6  14  13        6.29       -1.53     52.13 o 
   1  15  13       29.89       59.73     67.55 o 
   2  15  13       31.30       -9.93     66.29 o 
   3  15  13       42.82       66.90     62.76 o 
   4  15  13       14.92       42.58     58.31 o 
   5  15  13       12.01       67.25     62.06 o 
   0  16  13        0.68      -35.72     94.65 o 
   1  16  13        7.92        1.79     70.17 o 
   2  16  13       12.31       -9.11     69.31 o 
   3  16  13        0.27      -11.65     59.61 o 
   4  16  13       78.13       70.59     66.04 o 
   1  17  13        8.48       64.36     78.55 o 
   2  17  13        2.39       96.43    112.51 o 
   3  17  13        2.12      -26.79    101.79 o 
   0   0  14      236.31      244.75     40.63 o 
   1   0  14     1795.61     1770.80     60.00 o 
   2   0  14      125.08      148.24     35.28 o 
   3   0  14     3634.17     3694.58    101.37 o 
   4   0  14      695.52      772.72     56.51 o 
   5   0  14       67.72       56.93     43.41 o 
   6   0  14      438.93      378.23     54.90 o 
   7   0  14        1.51       13.80     46.04 o 
   8   0  14       25.59       78.52     61.23 o 
   9   0  14       88.94      105.98     68.60 o 
   1   1  14      251.03      360.40     21.51 o 
   2   1  14        0.01       26.20     20.22 o 
   3   1  14       10.21      248.20     33.64 o 
   4   1  14       25.60       61.55     27.43 o 
   5   1  14     1022.47     1057.22     48.08 o 
   6   1  14       45.80       61.38     32.20 o 
   7   1  14       63.82       38.04     35.78 o 
   8   1  14       17.84       18.80     38.66 o 
   9   1  14       99.00      122.33     48.22 o 
   0   2  14      680.33      749.75     60.30 o 
   1   2  14       63.92       83.21     18.11 o 
   2   2  14        2.08       33.01     21.57 o 
   3   2  14     2964.39     2878.34     55.09 o 
   4   2  14      144.67      174.81     32.83 o 
   5   2  14     1780.86     1823.70     58.00 o 
   6   2  14      235.91      242.64     38.27 o 
   7   2  14      141.42      182.79     39.59 o 
   8   2  14        5.20       20.93     37.03 o 
   9   2  14       29.04       79.33     42.67 o 
   1   3  14      156.20      152.45     16.74 o 
   2   3  14       95.59      135.54     24.56 o 
   3   3  14      184.68      167.86     33.74 o 
   4   3  14      366.15      422.49     39.99 o 
   5   3  14      435.41      477.48     39.92 o 
   6   3  14      198.89      260.28     38.57 o 
   7   3  14       16.94       24.92     35.32 o 
   8   3  14       33.19       10.64     37.66 o 
   9   3  14       93.79       39.22     41.67 o 
   0   4  14       86.33      109.98     32.15 o 
   1   4  14     3925.12     3893.26     50.77 o 
   2   4  14        1.70       41.38     18.00 o 
   3   4  14     1082.37      953.33     39.15 o 
   4   4  14       39.39       59.15     23.62 o 
   5   4  14       84.32       91.63     32.42 o 
   6   4  14       18.86       62.50     32.43 o 
   7   4  14       32.07       43.22     36.23 o 
   8   4  14       25.90       53.60     37.90 o 
   9   4  14       11.75       35.90     40.58 o 
   1   5  14      154.44      155.22     24.67 o 
   2   5  14       98.99      125.06     25.54 o 
   3   5  14      114.80      112.33     25.20 o 
   4   5  14      817.57      825.42     40.34 o 
   5   5  14      204.20      185.05     34.72 o 
   6   5  14      100.01      117.01     37.60 o 
   7   5  14       30.13       14.41     35.18 o 
   8   5  14       20.42       70.21     38.60 o 
   9   5  14       11.35       19.17     46.14 o 
   0   6  14      262.93      262.21     44.73 o 
   1   6  14     2018.20     1882.32     49.15 o 
   2   6  14      112.79      185.97     27.58 o 
   3   6  14      201.51      230.64     32.73 o 
   4   6  14      342.38      373.99     32.30 o 
   5   6  14      163.94      183.85     31.06 o 
   6   6  14      128.56      109.47     36.29 o 
   7   6  14       91.79       35.25     39.88 o 
   8   6  14        0.02       49.48     42.55 o 
   9   6  14        2.11       16.69     45.05 o 
   1   7  14       16.74       19.72     25.10 o 
   2   7  14       95.81       95.95     25.82 o 
   3   7  14      311.87      341.05     40.40 o 
   4   7  14       31.66       99.58     36.87 o 
   5   7  14      470.57      380.63     38.85 o 
   6   7  14       24.01       16.33     32.05 o 
   7   7  14       59.62       99.87     40.75 o 
   8   7  14        7.44       57.87     41.95 o 
   9   7  14       11.36       28.18     45.56 o 
   0   8  14     1088.02      971.70     62.16 o 
   1   8  14        8.29       48.03     30.63 o 
   2   8  14      169.83      163.99     32.53 o 
   3   8  14     2003.79     2049.80     75.21 o 
   4   8  14        4.90       67.71     36.78 o 
   5   8  14     1127.86     1210.76     59.54 o 
   6   8  14       67.78       39.23     34.96 o 
   7   8  14      150.23      155.26     43.19 o 
   8   8  14       12.62       66.46     49.80 o 
   1   9  14      159.82      181.09     45.66 o 
   2   9  14       40.89       45.93     32.80 o 
   3   9  14      103.07      106.08     32.92 o 
   4   9  14       29.80       34.96     35.53 o 
   5   9  14       57.43       69.84     33.77 o 
   6   9  14       49.71       36.14     33.97 o 
   7   9  14        8.85        1.14     48.80 o 
   8   9  14        9.16       -3.61     60.45 o 
   0  10  14       23.78      -46.85     56.25 o 
   1  10  14     2302.13     2441.69    199.76 o 
   2  10  14       45.99       31.30     43.51 o 
   3  10  14     1376.28     1224.39     94.30 o 
   4  10  14        7.07      -16.19     40.89 o 
   5  10  14        1.02       23.29     45.10 o 
   6  10  14        7.65       23.70     40.38 o 
   7  10  14        3.15      -45.95     47.68 o 
   8  10  14       42.64       35.96     54.53 o 
   1  11  14       52.81        8.77     57.92 o 
   2  11  14       12.40       34.82     59.35 o 
   3  11  14      279.13      361.43     70.67 o 
   4  11  14       13.80       40.46     55.39 o 
   5  11  14      419.10      325.91     53.68 o 
   6  11  14       26.17        7.60     46.14 o 
   7  11  14       59.49       59.43     46.54 o 
   0  12  14      419.75      389.30    119.65 o 
   1  12  14        7.84      -12.96     58.71 o 
   2  12  14      213.08      114.29     68.19 o 
   3  12  14      524.73      514.27     80.66 o 
   4  12  14       13.97       74.41     60.91 o 
   5  12  14      248.35      319.60     77.28 o 
   6  12  14       37.10      -14.27     48.47 o 
   7  12  14       79.91      101.37     55.16 o 
   1  13  14      130.10      137.19     71.94 o 
   2  13  14        6.05      -19.99     62.27 o 
   3  13  14      105.95      186.50     63.31 o 
   4  13  14        0.00       12.17     57.20 o 
   5  13  14       34.00       -4.00     57.43 o 
   6  13  14        2.19      -15.82     57.18 o 
   0  14  14      471.93      358.95    123.22 o 
   1  14  14       22.51       -6.11     59.97 o 
   2  14  14       70.23      108.93     71.98 o 
   3  14  14        3.51      -14.60     57.06 o 
   4  14  14        8.72       60.51     62.64 o 
   5  14  14        8.15       94.77     63.53 o 
   1  15  14        0.01      -14.48     63.68 o 
   2  15  14        0.64      -42.86     64.25 o 
   3  15  14        0.30       51.40     68.75 o 
   4  15  14        4.44       19.94     60.91 o 
   5  15  14        0.25       78.19     66.36 o 
   0  16  14       31.02      -42.86     94.65 o 
   1  16  14       51.57       -9.13     68.40 o 
   2  16  14       31.97       12.50     74.50 o 
   3  16  14        0.68       37.50    105.36 o 
   4  16  14       22.87       81.13     68.57 o 
   1  17  14        2.49      -45.27     72.53 o 
   2  17  14        7.33       94.65    108.93 o 
   1   1  15     1371.65     1285.46     32.65 o 
   2   1  15       19.63      -15.95     23.30 o 
   3   1  15     1975.77     1900.31     49.44 o 
   4   1  15       63.03       74.29     32.23 o 
   5   1  15      759.34      813.82     45.73 o 
   6   1  15      235.55      191.83     36.08 o 
   7   1  15       12.38      -10.57     32.83 o 
   8   1  15       83.38      137.39     43.08 o 
   9   1  15       18.15       85.06     48.13 o 
   0   2  15       18.38       31.94     23.54 o 
   1   2  15      496.43      610.78     26.54 o 
   2   2  15       64.54       42.53     23.32 o 
   3   2  15        0.31      100.21     27.12 o 
   4   2  15      165.95      218.82     33.26 o 
   5   2  15      118.99      173.27     33.72 o 
   6   2  15       21.69       74.51     34.48 o 
   7   2  15        6.20      -31.99     33.92 o 
   8   2  15       95.87       69.55     40.32 o 
   9   2  15        9.34        3.58     45.64 o 
   1   3  15      689.21      733.93     40.52 o 
   2   3  15       78.50       93.56     22.16 o 
   3   3  15      419.30      552.78     35.99 o 
   4   3  15     3186.00     3196.20     63.43 o 
   5   3  15       30.58       53.14     34.94 o 
   6   3  15      228.88      217.31     37.28 o 
   7   3  15       19.49        3.95     35.54 o 
   8   3  15      147.21       75.33     40.96 o 
   9   3  15       33.67       20.99     41.58 o 
   0   4  15      111.90      145.08     34.36 o 
   1   4  15      207.81      198.03     24.74 o 
   2   4  15     1370.11     1343.90     40.63 o 
   3   4  15      528.83      518.42     33.64 o 
   4   4  15     1006.90      815.28    110.85 o 
   5   4  15       77.50       89.31     32.69 o 
   6   4  15        0.40       31.44     38.81 o 
   7   4  15        0.01      -34.57     34.57 o 
   8   4  15      106.68      124.72     41.85 o 
   9   4  15        4.07       29.19     41.96 o 
   1   5  15      843.75      867.72     38.93 o 
   2   5  15      174.31      236.85     29.43 o 
   3   5  15     1192.45     1177.74     42.40 o 
   4   5  15      416.78      433.65     35.21 o 
   5   5  15      642.13      638.56     40.47 o 
   6   5  15      445.39      445.54     51.42 o 
   7   5  15       16.21        0.78     39.88 o 
   8   5  15      213.46      242.39     45.60 o 
   9   5  15        3.99        8.49     45.18 o 
   0   6  15       53.19       35.97     39.57 o 
   1   6  15      415.77      444.20     34.73 o 
   2   6  15      988.98     1017.45     43.37 o 
   3   6  15      174.88      217.56     31.34 o 
   4   6  15      554.21      618.99     36.97 o 
   5   6  15        1.60       35.98     31.33 o 
   6   6  15      130.07      128.64     42.18 o 
   7   6  15       11.25       18.04     39.91 o 
   8   6  15      169.08      104.08     45.03 o 
   9   6  15        1.57      -15.81     44.77 o 
   1   7  15      381.82      320.86     34.50 o 
   2   7  15        3.05       12.74     26.71 o 
   3   7  15      507.51      523.37     38.66 o 
   4   7  15      579.19      632.74     49.77 o 
   5   7  15        5.27       62.98     31.55 o 
   6   7  15       86.87      106.39     38.00 o 
   7   7  15      141.85      131.76     43.38 o 
   8   7  15       54.50       79.82     44.05 o 
   0   8  15      162.35      170.01     43.28 o 
   1   8  15      229.94      175.99     29.26 o 
   2   8  15      573.57      499.80     42.31 o 
   3   8  15       32.70       56.73     34.24 o 
   4   8  15      177.11      104.16     39.51 o 
   5   8  15       45.31       32.61     34.13 o 
   6   8  15        1.03       -8.29     37.73 o 
   7   8  15        3.79       17.14     36.39 o 
   8   8  15       14.56       76.19     51.07 o 
   1   9  15       18.34       76.03     32.46 o 
   2   9  15       50.63      102.97     34.99 o 
   3   9  15      163.74      184.65     38.94 o 
   4   9  15       31.25       -6.45     35.37 o 
   5   9  15        1.53       -4.71     32.33 o 
   6   9  15      104.90      152.33     46.08 o 
   7   9  15       75.42       81.39     53.14 o 
   8   9  15       64.50       71.44     57.00 o 
   0  10  15      307.12      250.01    101.79 o 
   1  10  15       88.17       65.91     61.23 o 
   2  10  15       31.71       -8.29     59.89 o 
   3  10  15       44.91      121.91     61.53 o 
   4  10  15       10.89       11.90     43.61 o 
   5  10  15        6.57      -19.69     38.69 o 
   6  10  15       20.00      -11.73     39.85 o 
   7  10  15        2.92       -8.19     49.93 o 
   1  11  15       70.02      165.13     67.55 o 
   2  11  15       36.55       40.55     60.57 o 
   3  11  15      315.82      385.30     74.65 o 
   4  11  15       50.54       45.60     60.91 o 
   5  11  15       64.11       98.94     47.34 o 
   6  11  15        1.35       46.37     42.21 o 
   7  11  15        1.41       16.67     53.35 o 
   0  12  15       38.51      -46.43     80.36 o 
   1  12  15      946.94      700.06    125.90 o 
   2  12  15      301.24      250.01     77.03 o 
   3  12  15      196.00      288.10     71.45 o 
   4  12  15      199.15      249.11     71.62 o 
   5  12  15        2.36       12.78     57.44 o 
   6  12  15       23.79        0.90     51.47 o 
   1  13  15        4.80       -2.01     60.72 o 
   2  13  15        6.48       42.76     66.29 o 
   3  13  15       93.84       80.54     64.25 o 
   4  13  15       63.90      122.27     66.49 o 
   5  13  15       20.07       82.15     65.08 o 
   6  13  15       49.50       48.18     54.95 o 
   0  14  15        0.13       78.58     92.86 o 
   1  14  15        0.37       13.54     63.68 o 
   2  14  15      154.88      172.03     79.52 o 
   3  14  15        0.23        5.36     94.65 o 
   4  14  15       30.15       25.11     62.53 o 
   5  14  15        0.02        1.49     75.90 o 
   1  15  15        3.65       22.82     68.15 o 
   2  15  15       19.94       16.97     71.98 o 
   3  15  15       46.85       42.86     98.22 o 
   4  15  15       87.03       61.00     66.07 o 
   0  16  15        0.76       23.22    103.58 o 
   1  16  15        4.37       -5.36     70.07 o 
   2  16  15       92.41      117.86    112.51 o 
   3  16  15        1.47      -50.00     94.65 o 
   1  17  15        8.07       82.41     77.59 o 
   0   0  16       92.73       74.86     39.18 o 
   1   0  16      147.02      135.86     33.35 o 
   2   0  16     1592.80     1486.66     68.81 o 
   3   0  16     1230.67     1572.14     68.02 o 
   4   0  16     1081.80     1342.03     85.38 o 
   5   0  16      275.97      379.34     53.60 o 
   6   0  16      153.08      236.52     56.30 o 
   7   0  16      341.45      335.95     61.65 o 
   8   0  16        0.01       36.55     70.54 o 
   9   0  16       51.81       49.70     67.12 o 
   1   1  16       41.84       64.45     19.83 o 
   2   1  16      404.82      442.70     40.23 o 
   3   1  16       28.08      158.32     29.47 o 
   4   1  16     1241.20     1143.78     51.31 o 
   5   1  16       69.39      114.92     34.76 o 
   6   1  16      197.80      173.18     37.47 o 
   7   1  16        3.16       -4.88     34.06 o 
   8   1  16        9.33      -21.29     38.91 o 
   9   1  16       39.36       39.87     48.09 o 
   0   2  16      315.61      295.04     32.11 o 
   1   2  16     1292.36     1340.37     33.21 o 
   2   2  16      452.37      533.24     31.84 o 
   3   2  16     1364.14     1484.02     47.52 o 
   4   2  16       34.19       80.47     31.78 o 
   5   2  16       55.28       79.45     34.20 o 
   6   2  16      165.91      198.09     37.99 o 
   7   2  16       10.73      -10.49     35.95 o 
   8   2  16       25.64       44.78     40.62 o 
   9   2  16       49.51       63.39     47.74 o 
   1   3  16      162.27      177.59     18.77 o 
   2   3  16      181.88      188.14     23.42 o 
   3   3  16       72.36       98.96     29.24 o 
   4   3  16        3.19       82.20     32.96 o 
   5   3  16      155.67      127.56     36.34 o 
   6   3  16        0.04       14.36     35.11 o 
   7   3  16       37.36       -0.15     35.96 o 
   8   3  16        6.75       12.20     39.67 o 
   9   3  16       42.43       10.58     41.95 o 
   0   4  16      393.53      440.91     42.71 o 
   1   4  16       99.47       80.52     26.28 o 
   2   4  16      148.60      155.56     22.68 o 
   3   4  16      272.13      312.51     28.50 o 
   4   4  16      204.24      175.90     33.38 o 
   5   4  16      200.23      209.88     34.34 o 
   6   4  16      111.77       78.86     42.07 o 
   7   4  16       33.26      -19.39     39.55 o 
   8   4  16       15.26       53.10     40.90 o 
   9   4  16        2.77       19.47     47.36 o 
   1   5  16       61.12       47.00     26.64 o 
   2   5  16      742.31      718.65     39.14 o 
   3   5  16       35.47       85.16     24.89 o 
   4   5  16      602.78      590.90     39.18 o 
   5   5  16        0.36      -23.51     27.04 o 
   6   5  16      235.13      212.59     46.42 o 
   7   5  16        0.00      -33.31     39.69 o 
   8   5  16        3.28       -1.52     42.61 o 
   0   6  16     1347.07     1215.52     73.10 o 
   1   6  16       61.91       34.41     28.13 o 
   2   6  16      103.29       79.89     29.87 o 
   3   6  16       36.07       43.47     30.69 o 
   4   6  16      294.94      321.72     32.77 o 
   5   6  16       46.92       52.15     32.54 o 
   6   6  16      233.92      263.84     43.81 o 
   7   6  16       84.58       83.72     43.19 o 
   8   6  16        3.76       29.12     43.66 o 
   1   7  16       55.59       78.09     30.36 o 
   2   7  16       61.35       49.18     29.07 o 
   3   7  16        8.62        3.07     30.92 o 
   4   7  16       19.43       53.40     38.40 o 
   5   7  16       47.03        8.07     31.25 o 
   6   7  16        3.86       52.81     36.62 o 
   7   7  16        0.19       42.64     38.20 o 
   8   7  16        4.43       26.03     44.35 o 
   0   8  16     2435.40     2362.84    139.69 o 
   1   8  16      811.25      674.91     43.33 o 
   2   8  16     2119.15     1948.59     79.02 o 
   3   8  16      746.63      736.91     64.39 o 
   4   8  16       18.89      -15.98     36.01 o 
   5   8  16       16.56       37.75     35.23 o 
   6   8  16      134.65      177.89     46.35 o 
   7   8  16        2.87       -5.10     36.09 o 
   8   8  16        2.09       15.48     46.06 o 
   1   9  16      165.16      148.12     35.83 o 
   2   9  16        0.84       12.58     36.24 o 
   3   9  16       59.58       44.80     40.07 o 
   4   9  16      128.60      111.33     40.33 o 
   5   9  16      137.47      123.81     38.47 o 
   6   9  16       70.77       33.94     51.32 o 
   7   9  16       86.93       46.66     55.64 o 
   0  10  16      310.54      248.23    105.36 o 
   1  10  16      144.94      100.39     64.80 o 
   2  10  16        3.30       -7.52     58.99 o 
   3  10  16      591.80      592.89    133.93 o 
   4  10  16      106.68      128.89     49.59 o 
   5  10  16      232.26      188.52     47.06 o 
   6  10  16       53.58       68.45     64.18 o 
   7  10  16       54.63       35.49     54.93 o 
   1  11  16        1.01      -20.56     60.57 o 
   2  11  16      314.07      332.06    133.04 o 
   3  11  16       19.49       32.14     91.08 o 
   4  11  16       26.80       15.92     57.92 o 
   5  11  16       60.78       91.10     48.10 o 
   6  11  16        1.90       39.72     42.76 o 
   7  11  16       17.85       69.72     56.63 o 
   0  12  16      104.83      212.51    108.93 o 
   1  12  16      660.67      658.72     99.07 o 
   2  12  16       12.92      -22.64     64.80 o 
   3  12  16      246.98      278.58    116.08 o 
   4  12  16       22.71       62.43     63.01 o 
   5  12  16       22.61       97.91     66.21 o 
   6  12  16       51.41       67.28     55.25 o 
   1  13  16       20.43        0.03     65.02 o 
   2  13  16       35.05       56.37     66.60 o 
   3  13  16        6.54       41.07     94.65 o 
   4  13  16      107.14       92.66     66.93 o 
   5  13  16        2.50       -8.64     61.72 o 
   0  14  16       85.70       12.50     92.86 o 
   1  14  16       11.45       41.14     70.17 o 
   2  14  16       11.28       43.47     66.60 o 
   3  14  16       32.25        8.93     94.65 o 
   4  14  16       28.56       -0.87    101.79 o 
   5  14  16       29.00       34.09     67.36 o 
   1  15  16        1.79       -3.57     68.19 o 
   2  15  16        3.08      -16.71     68.74 o 
   3  15  16        0.59      -21.43     94.65 o 
   4  15  16       13.36       65.86     70.63 o 
   0  16  16        5.24      -92.86     92.86 o 
   1  16  16        0.58       14.10     77.68 o 
   2  16  16        8.14       96.43    107.15 o 
   1   1  17        0.00      -10.97     22.69 o 
   2   1  17      600.39      665.95     38.56 o 
   3   1  17     1516.73     1526.46     64.34 o 
   4   1  17      346.74      360.14     37.16 o 
   5   1  17      419.52      425.02     44.60 o 
   6   1  17       82.12       37.76     34.78 o 
   7   1  17        0.18      -25.36     37.76 o 
   8   1  17        9.73        6.23     40.33 o 
   9   1  17        6.96      -45.95     45.95 o 
   0   2  17       25.84       54.61     33.48 o 
   1   2  17        6.09       -6.40     19.19 o 
   2   2  17      654.15      615.53     33.03 o 
   3   2  17      149.71      129.21     30.94 o 
   4   2  17      236.64      308.82     38.86 o 
   5   2  17       50.46       64.73     32.85 o 
   6   2  17      155.89      100.67     40.48 o 
   7   2  17       25.63       12.43     38.06 o 
   8   2  17       12.30       19.40     40.80 o 
   9   2  17       23.33       27.23     48.13 o 
   1   3  17       31.94        0.95     18.61 o 
   2   3  17      432.75      432.80     28.54 o 
   3   3  17       33.77       50.90     29.11 o 
   4   3  17       81.82      163.35     37.82 o 
   5   3  17      126.70      144.62     36.31 o 
   6   3  17      150.96      133.70     44.36 o 
   7   3  17        9.69       67.02     45.22 o 
   8   3  17      192.94      222.10     47.52 o 
   0   4  17      145.07       93.19     36.81 o 
   1   4  17      192.70      175.25     29.35 o 
   2   4  17      111.51      111.48     31.77 o 
   3   4  17     1075.62      976.29     38.09 o 
   4   4  17      278.93      259.81     35.61 o 
   5   4  17       81.02       90.97     35.44 o 
   6   4  17      107.38      117.31     44.77 o 
   7   4  17       57.19       73.19     44.36 o 
   8   4  17       75.15       83.42     46.38 o 
   1   5  17       62.85       44.01     28.52 o 
   2   5  17      742.40      712.31     40.45 o 
   3   5  17      588.82      559.74     33.63 o 
   4   5  17      835.11      852.18     43.42 o 
   5   5  17      199.98      181.54     36.44 o 
   6   5  17      176.38      199.93     43.71 o 
   7   5  17        1.54      -24.88     40.69 o 
   8   5  17       27.04       40.90     45.24 o 
   0   6  17        3.60       15.21     43.31 o 
   1   6  17      262.87      240.26     34.34 o 
   2   6  17       28.52       43.43     32.74 o 
   3   6  17      443.63      329.09     42.40 o 
   4   6  17       81.61       73.19     29.37 o 
   5   6  17        8.97        6.26     34.64 o 
   6   6  17       86.85      109.03     40.74 o 
   7   6  17        7.20        5.33     39.61 o 
   8   6  17       22.25       31.49     45.76 o 
   1   7  17      185.45      158.95     34.67 o 
   2   7  17       66.07       80.12     29.63 o 
   3   7  17      101.94      113.44     36.45 o 
   4   7  17        0.68       18.54     34.17 o 
   5   7  17       70.38       36.16     35.22 o 
   6   7  17      202.81      174.37     41.74 o 
   7   7  17       91.91      124.17     43.21 o 
   8   7  17      157.49      183.28     48.84 o 
   0   8  17       97.43       66.77     42.20 o 
   1   8  17       18.36        2.43     28.75 o 
   2   8  17       18.27       23.34     35.35 o 
   3   8  17        4.52       19.56     41.04 o 
   4   8  17       24.63        5.90     37.18 o 
   5   8  17        1.54       19.05     35.61 o 
   6   8  17        7.81       15.78     41.42 o 
   7   8  17       10.16       -8.92     52.71 o 
   1   9  17        3.04      -16.78     36.93 o 
   2   9  17      323.40      274.27     51.47 o 
   3   9  17       51.06       18.97     40.38 o 
   4   9  17      194.39      173.80     42.41 o 
   5   9  17       43.91      -16.09     42.27 o 
   6   9  17       17.63       34.14     53.26 o 
   7   9  17       18.58       27.12     80.05 o 
   0  10  17      310.46      285.73    108.93 o 
   1  10  17       21.90        0.00     61.87 o 
   2  10  17       64.39      118.68     68.81 o 
   3  10  17       42.60       67.86     94.65 o 
   4  10  17       33.75      -20.05     44.77 o 
   5  10  17       16.77       44.32     42.84 o 
   6  10  17        1.02      -23.50     49.88 o 
   7  10  17        0.10       22.93     55.70 o 
   1  11  17       15.44       83.93     66.07 o 
   2  11  17      110.99      100.75     71.34 o 
   3  11  17        4.10       44.64     91.08 o 
   4  11  17       22.66       -6.30     61.00 o 
   5  11  17        0.00       17.55     47.27 o 
   6  11  17       14.14       39.39     45.20 o 
   0  12  17       12.96      -44.64     85.72 o 
   1  12  17      166.02      151.73     72.53 o 
   2  12  17        4.01        4.91     65.52 o 
   3  12  17      143.58      128.58    103.58 o 
   4  12  17       14.47       89.14     65.57 o 
   5  12  17        9.64       45.50     66.36 o 
   6  12  17        6.51      -40.59     54.16 o 
   1  13  17       64.79       69.71     71.27 o 
   2  13  17       23.76       97.10     71.14 o 
   3  13  17        1.61      105.36    105.36 o 
   4  13  17        1.34       63.88     66.60 o 
   5  13  17       64.15       25.81     68.65 o 
   0  14  17      213.24       91.08    100.00 o 
   1  14  17        1.46      -55.94     63.07 o 
   2  14  17       82.57       22.93     71.68 o 
   3  14  17       71.84       32.14    100.00 o 
   4  14  17       50.61      133.93    114.29 o 
   1  15  17        5.09       11.37     71.84 o 
   2  15  17       56.47      -33.93     94.65 o 
   3  15  17       18.78      157.15    116.08 o 
   0  16  17      202.82      175.01    130.36 o 
   0   0  18      994.22     1159.78     68.86 o 
   1   0  18      370.73      443.22     44.85 o 
   2   0  18     1025.02     1006.92     72.17 o 
   3   0  18      627.60      703.87     59.36 o 
   4   0  18     1047.42      961.84     69.59 o 
   5   0  18     1406.16     1450.68    138.40 o 
   6   0  18        3.90       -2.33     47.99 o 
   7   0  18       29.54        7.88     50.12 o 
   8   0  18       14.28      -43.98     59.98 o 
   1   1  18       24.07        9.93     24.68 o 
   2   1  18        1.64       16.59     27.48 o 
   3   1  18       52.68      134.01     30.79 o 
   4   1  18      327.97      383.40     37.28 o 
   5   1  18        0.06       28.77     37.20 o 
   6   1  18       23.88       47.66     39.71 o 
   7   1  18        5.40       -2.25     39.00 o 
   8   1  18       18.59      -29.68     44.06 o 
   0   2  18       90.43       71.99     36.22 o 
   1   2  18      685.14      772.55     36.21 o 
   2   2  18      196.69      141.25     29.58 o 
   3   2  18       89.21       95.01     29.79 o 
   4   2  18      139.08      144.78     31.73 o 
   5   2  18       23.66       65.33     37.88 o 
   6   2  18      107.24      105.49     40.99 o 
   7   2  18       10.49        8.46     44.06 o 
   8   2  18       20.01       22.12     42.02 o 
   1   3  18       25.96       13.09     19.55 o 
   2   3  18        6.39       -0.37     21.90 o 
   3   3  18        1.60       31.13     27.87 o 
   4   3  18       45.51       79.06     30.45 o 
   5   3  18        5.28        6.98     33.32 o 
   6   3  18       97.37       67.69     39.48 o 
   7   3  18       40.07       40.74     45.53 o 
   8   3  18       12.75        7.02     47.00 o 
   0   4  18       97.10      102.14     38.54 o 
   1   4  18      137.51       91.51     28.56 o 
   2   4  18       31.93       28.36     25.60 o 
   3   4  18       52.93       54.10     26.83 o 
   4   4  18       41.22       32.43     23.89 o 
   5   4  18      203.13      257.79     44.17 o 
   6   4  18       59.14       64.43     39.95 o 
   7   4  18       20.99       -8.92     43.34 o 
   8   4  18        0.47       42.77     48.23 o 
   1   5  18       20.52        9.79     28.56 o 
   2   5  18      331.32      271.06     33.46 o 
   3   5  18      100.76      103.06     28.48 o 
   4   5  18      231.69      168.99     34.23 o 
   5   5  18       89.92       83.66     38.48 o 
   6   5  18       56.11       54.59     39.77 o 
   7   5  18        9.69       20.61     40.38 o 
   8   5  18        3.82      -27.76     45.74 o 
   0   6  18       30.20      -22.99     42.47 o 
   1   6  18      763.23      680.05     47.37 o 
   2   6  18      199.27      193.51     36.60 o 
   3   6  18        3.34       13.90     30.14 o 
   4   6  18       37.43       46.20     35.17 o 
   5   6  18      281.47      368.23     46.49 o 
   6   6  18        2.27       25.20     39.31 o 
   7   6  18       52.30       58.17     41.20 o 
   8   6  18        0.08      -15.21     43.14 o 
   1   7  18       30.05       35.70     30.61 o 
   2   7  18      102.19       90.30     32.95 o 
   3   7  18       26.22       14.81     43.32 o 
   4   7  18       33.88        4.57     39.32 o 
   5   7  18        0.86      -31.43     40.56 o 
   6   7  18        9.24       31.12     38.28 o 
   7   7  18        1.54       15.53     40.33 o 
   0   8  18        0.02      -23.40     46.22 o 
   1   8  18      579.70      647.03     47.76 o 
   2   8  18      108.04       84.26     37.74 o 
   3   8  18       49.39       81.04     45.06 o 
   4   8  18      171.96      202.75     50.99 o 
   5   8  18        3.27      -10.31     39.97 o 
   6   8  18       18.99       -4.64     43.20 o 
   7   8  18        6.36      -38.86     53.98 o 
   1   9  18      148.89      149.24     66.21 o 
   2   9  18        4.04       46.15     64.29 o 
   3   9  18      176.18      228.23     66.49 o 
   4   9  18       40.53       22.97     60.57 o 
   5   9  18      204.40      245.26     60.67 o 
   6   9  18       31.60      -35.81     51.48 o 
   7   9  18       77.82       62.22     58.44 o 
   0  10  18       99.46      -19.64     87.50 o 
   1  10  18       32.82       82.38     66.89 o 
   2  10  18      185.88      241.74     77.59 o 
   3  10  18      145.14      214.30    105.36 o 
   4  10  18        7.98       62.72     64.29 o 
   5  10  18      325.07      364.29     54.73 o 
   6  10  18        0.13      -33.50     53.48 o 
   1  11  18        0.89       50.00     66.93 o 
   2  11  18       42.68        9.36     62.99 o 
   3  11  18       72.82       -3.57     85.72 o 
   4  11  18       14.44       26.79     92.86 o 
   5  11  18        5.60       11.29     42.25 o 
   6  11  18       44.23      -16.66     69.31 o 
   0  12  18       28.42      103.58    101.79 o 
   1  12  18      563.23      635.90    103.45 o 
   2  12  18       84.02       -4.72     68.60 o 
   3  12  18      129.90      116.08    108.93 o 
   4  12  18       41.20       78.58    101.79 o 
   5  12  18        0.06       30.22     65.52 o 
   1  13  18       13.13       32.16     71.27 o 
   2  13  18        8.09       -6.57     68.81 o 
   3  13  18        3.82       75.00    107.15 o 
   4  13  18        0.05        0.00    101.79 o 
   0  14  18        1.27      -10.71     94.65 o 
   1  14  18       40.73       31.10     76.79 o 
   2  14  18        1.16      -34.71     67.48 o 
   3  14  18       41.33      114.29    116.08 o 
   1  15  18        0.03        6.25     72.95 o 
   2  15  18        0.00      -73.22     96.43 o 
   1   1  19       24.46        9.94     24.63 o 
   2   1  19       22.91        5.23     27.13 o 
   3   1  19      122.46      157.70     31.65 o 
   4   1  19      189.60      151.19     36.08 o 
   5   1  19        6.99       46.28     34.84 o 
   6   1  19        2.06      -19.22     43.29 o 
   7   1  19       63.19       28.87     45.88 o 
   8   1  19        4.35      -19.92     46.93 o 
   0   2  19      206.41      263.97     41.38 o 
   1   2  19        3.41       -1.26     22.22 o 
   2   2  19       35.02       19.88     27.41 o 
   3   2  19      187.75      192.35     31.68 o 
   4   2  19      121.96      132.93     35.12 o 
   5   2  19      124.19      159.00     42.46 o 
   6   2  19        0.54      -22.65     37.98 o 
   7   2  19       68.75       69.85     47.25 o 
   8   2  19        0.43      -23.96     46.53 o 
   1   3  19       99.71       98.40     24.68 o 
   2   3  19       19.25        3.09     24.92 o 
   3   3  19       85.69       81.07     29.73 o 
   4   3  19       18.88       38.79     31.69 o 
   5   3  19       93.82      121.68     41.98 o 
   6   3  19      207.06      257.08     47.59 o 
   7   3  19        9.40        4.18     43.74 o 
   8   3  19       18.83       14.67     47.23 o 
   0   4  19        6.51      -20.63     34.71 o 
   1   4  19      156.60      137.16     29.99 o 
   2   4  19       30.72       45.55     24.98 o 
   3   4  19      459.82      438.46     34.43 o 
   4   4  19      143.23      164.47     33.38 o 
   5   4  19      258.00      185.99     48.55 o 
   6   4  19       72.21       51.82     41.51 o 
   7   4  19       14.60       48.78     42.02 o 
   8   4  19       12.18       -4.39     47.13 o 
   1   5  19       31.73       19.12     29.37 o 
   2   5  19       62.27      103.99     34.71 o 
   3   5  19       32.78       28.87     32.21 o 
   4   5  19      133.26      109.50     32.37 o 
   5   5  19       77.78       67.87     43.85 o 
   6   5  19      102.28      102.79     42.61 o 
   7   5  19      159.48      160.35     46.28 o 
   0   6  19       31.69       69.88     44.94 o 
   1   6  19       27.85       -8.62     28.51 o 
   2   6  19       22.09       21.71     33.85 o 
   3   6  19        2.70      -36.49     36.49 o 
   4   6  19      137.85      103.73     41.50 o 
   5   6  19        9.59       16.06     37.31 o 
   6   6  19       30.17       35.77     40.15 o 
   7   6  19       25.40        3.86     40.79 o 
   1   7  19       75.22       72.76     32.56 o 
   2   7  19       11.80      -12.81     32.05 o 
   3   7  19      324.86      367.25     58.66 o 
   4   7  19        5.54      -41.88     44.40 o 
   5   7  19      149.00      173.80     48.88 o 
   6   7  19       72.21      145.19     42.69 o 
   7   7  19       53.37       25.53     41.96 o 
   0   8  19       11.94      -42.86     42.86 o 
   1   8  19      194.13      187.35     56.44 o 
   2   8  19        0.01      -39.67     39.67 o 
   3   8  19       40.02       49.50     45.40 o 
   4   8  19       41.49       53.98     48.18 o 
   5   8  19        0.29      -10.52     41.97 o 
   6   8  19       46.00       46.23     56.32 o 
   7   8  19        2.82      -35.88     58.06 o 
   1   9  19       50.42       31.25     60.61 o 
   2   9  19        5.06        7.24     60.77 o 
   3   9  19       82.22       96.05     62.04 o 
   4   9  19        6.13       95.24     66.07 o 
   5   9  19        5.56      -13.14     51.85 o 
   6   9  19       12.07      -28.51     53.18 o 
   0  10  19      105.14       16.07     91.08 o 
   1  10  19        0.98       61.60     67.48 o 
   2  10  19       66.21       68.74     71.43 o 
   3  10  19        9.95        7.14     87.50 o 
   4  10  19        5.94       -0.20     59.63 o 
   5  10  19        0.08      -35.53     53.05 o 
   6  10  19       20.23       -7.83     57.35 o 
   1  11  19       15.74       14.08     66.78 o 
   2  11  19        4.86       22.80     67.12 o 
   3  11  19       42.51       57.15    100.00 o 
   4  11  19       66.95       76.79    100.00 o 
   5  11  19       11.67      -36.32     43.52 o 
   0  12  19       40.60       64.29    103.58 o 
   1  12  19      169.64      211.62     79.55 o 
   2  12  19       20.28      -49.79     64.95 o 
   3  12  19       58.61       41.07    100.00 o 
   4  12  19        0.10       33.93    101.79 o 
   1  13  19        3.37       26.40     70.58 o 
   2  13  19       12.77       10.71    100.00 o 
   3  13  19       41.39        0.00     98.22 o 
   4  13  19        1.54      187.51    117.86 o 
   0  14  19       22.56       78.58    114.29 o 
   1  14  19       43.70      -18.21     70.68 o 
   2  14  19       23.85      192.87    123.22 o 
   0   0  20      491.88      521.70     85.83 o 
   1   0  20       25.25       68.43     35.67 o 
   2   0  20      127.99      102.63     53.89 o 
   3   0  20      124.16      211.24     50.69 o 
   4   0  20       44.45       69.80     48.00 o 
   5   0  20        1.31      -47.09     47.09 o 
   6   0  20       48.06      -22.22     50.00 o 
   7   0  20        0.19      -28.57     83.93 o 
   8   0  20        7.51       -5.94     69.87 o 
   1   1  20       20.22       14.29     24.33 o 
   2   1  20        1.15      -26.23     26.23 o 
   3   1  20       24.00       11.46     30.58 o 
   4   1  20       18.73       45.56     33.50 o 
   5   1  20       15.95       32.55     35.86 o 
   6   1  20        1.28       18.32     40.55 o 
   7   1  20        0.10       43.46     52.89 o 
   0   2  20       18.78       13.26     34.36 o 
   1   2  20        7.95      -13.00     23.62 o 
   2   2  20       25.35       -1.36     26.89 o 
   3   2  20      249.98      281.25     36.90 o 
   4   2  20      338.21      409.20     43.13 o 
   5   2  20      118.81      170.93     39.42 o 
   6   2  20      137.05      145.28     50.11 o 
   7   2  20       21.78       16.19     42.08 o 
   1   3  20        0.23      -12.69     20.67 o 
   2   3  20       37.95       20.16     23.97 o 
   3   3  20       16.38        9.55     27.75 o 
   4   3  20      125.81      183.73     36.68 o 
   5   3  20       63.49       38.88     37.47 o 
   6   3  20       79.58       94.74     47.82 o 
   7   3  20        1.34      -32.20     41.02 o 
   0   4  20      658.76      678.56     55.36 o 
   1   4  20      321.59      356.98     36.50 o 
   2   4  20      164.66      131.50     36.50 o 
   3   4  20      173.40      146.16     31.07 o 
   4   4  20       11.36      -26.91     30.73 o 
   5   4  20       24.26       -3.87     33.70 o 
   6   4  20        9.39       16.76     45.15 o 
   7   4  20        4.74      -11.89     41.62 o 
   1   5  20       74.23       84.44     32.53 o 
   2   5  20        0.06      -31.10     34.11 o 
   3   5  20        5.60       -9.67     32.31 o 
   4   5  20       33.44      -26.43     35.93 o 
   5   5  20        9.62      -40.53     40.53 o 
   6   5  20        5.10      -10.78     39.37 o 
   7   5  20       24.29       26.88     43.62 o 
   0   6  20      269.61      317.78     57.55 o 
   1   6  20       57.47       90.12     34.43 o 
   2   6  20       26.45       17.21     37.87 o 
   3   6  20        5.92       20.86     43.12 o 
   4   6  20        0.72        3.59     39.28 o 
   5   6  20        7.06        5.51     41.12 o 
   6   6  20        1.56        6.96     40.00 o 
   7   6  20        2.21       -0.59     41.77 o 
   1   7  20       41.52       35.15     35.13 o 
   2   7  20       29.00        1.80     40.26 o 
   3   7  20       23.50       88.39     48.33 o 
   4   7  20        0.12       33.68     53.40 o 
   5   7  20        1.35      -42.86     46.72 o 
   6   7  20       24.09       21.47     39.35 o 
   0   8  20        4.71       23.22     83.93 o 
   1   8  20       17.87       -5.92     43.74 o 
   2   8  20       12.56      -37.73     49.34 o 
   3   8  20       93.10       81.46     47.99 o 
   4   8  20      212.18      203.30     56.93 o 
   5   8  20       82.79      101.43    110.72 o 
   6   8  20      119.06      113.54     61.02 o 
   1   9  20        0.03       -9.04     58.71 o 
   2   9  20        6.00       10.71     85.72 o 
   3   9  20        0.18      -36.55     59.63 o 
   4   9  20        1.98       21.43     92.86 o 
   5   9  20       34.19       49.95     70.01 o 
   6   9  20       31.34      -16.48     58.38 o 
   0  10  20      445.06      460.74    128.58 o 
   1  10  20      127.10       25.37     66.89 o 
   2  10  20      153.80      232.15    110.72 o 
   3  10  20      196.37      251.80    117.86 o 
   4  10  20        8.40       -4.19     65.18 o 
   5  10  20       20.00      -68.74     68.74 o 
   1  11  20       41.81       77.69     70.94 o 
   2  11  20       34.11      123.22    100.00 o 
   3  11  20        0.16       17.86     89.29 o 
   4  11  20       22.79       32.14    105.36 o 
   5  11  20       18.17       17.32     51.98 o 
   0  12  20      110.82       12.50    100.00 o 
   1  12  20       60.78       41.95     71.94 o 
   2  12  20       70.03       94.65    103.58 o 
   3  12  20       59.31       62.50    100.00 o 
   4  12  20       60.40      -76.79     98.22 o 
   1  13  20        0.35      -25.56     73.21 o 
   2  13  20        0.55      -96.43     96.43 o 
   3  13  20        4.45       21.43     98.22 o 
   0  14  20        3.69      -94.65     94.65 o 
   1  14  20        9.85      -54.43     68.81 o 
   1   1  21       14.81      -24.97     27.24 o 
   2   1  21       43.75       40.11     30.47 o 
   3   1  21        1.44        3.03     30.92 o 
   4   1  21        0.62       30.90     32.83 o 
   5   1  21       28.55        2.37     35.11 o 
   6   1  21       31.19        6.04     40.31 o 
   7   1  21       12.26      -45.21     45.21 o 
   0   2  21        2.77       -5.14     37.30 o 
   1   2  21        1.44      -20.23     28.08 o 
   2   2  21        2.31       -9.64     27.47 o 
   3   2  21        2.84       45.60     31.73 o 
   4   2  21        4.26       10.42     33.43 o 
   5   2  21       63.77       69.82     37.04 o 
   6   2  21        0.10      -14.61     39.73 o 
   7   2  21       20.19      -38.19     45.69 o 
   1   3  21        3.14      -28.42     28.42 o 
   2   3  21       37.66       29.24     28.39 o 
   3   3  21       86.04       55.39     30.65 o 
   4   3  21      480.40      541.65     47.08 o 
   5   3  21        0.05       11.13     37.63 o 
   6   3  21       20.66        1.84     40.33 o 
   7   3  21        6.90       24.90     48.63 o 
   0   4  21       15.64       15.05     54.90 o 
   1   4  21      212.17      236.87     37.83 o 
   2   4  21       86.64       85.26     38.47 o 
   3   4  21       81.47       31.90     35.19 o 
   4   4  21       59.42       47.76     39.16 o 
   5   4  21       90.87       64.35     46.53 o 
   6   4  21        4.88      -33.16     44.91 o 
   7   4  21       25.78        5.82     44.19 o 
   1   5  21       35.43       14.54     31.76 o 
   2   5  21      115.51      114.25     43.48 o 
   3   5  21        2.23      -10.80     35.99 o 
   4   5  21        7.46      -40.47     40.47 o 
   5   5  21       36.23        8.73     43.59 o 
   6   5  21       33.73       31.27     47.05 o 
   7   5  21       54.26       91.86     46.93 o 
   0   6  21       18.16       32.39     48.88 o 
   1   6  21       30.19       65.43     38.37 o 
   2   6  21       19.19       14.28     44.15 o 
   3   6  21       41.16       62.91     57.90 o 
   4   6  21       51.62       56.89     42.58 o 
   5   6  21       84.01       83.04     45.21 o 
   6   6  21        6.30       -0.71     45.99 o 
   1   7  21        3.58      -35.65     42.69 o 
   2   7  21        1.94        4.81     46.69 o 
   3   7  21        9.31      -42.43     51.85 o 
   4   7  21       32.44       -9.28     47.22 o 
   5   7  21       22.16       23.52     52.55 o 
   6   7  21        1.02       -2.86     53.27 o 
   0   8  21        2.25      -16.07     85.72 o 
   1   8  21      193.92      114.29     68.19 o 
   2   8  21      104.23      146.44     96.43 o 
   3   8  21       17.25      107.15     96.43 o 
   4   8  21       37.81       73.99     69.67 o 
   5   8  21        0.29      -10.96     64.95 o 
   6   8  21        1.02      -15.94     68.74 o 
   1   9  21        1.13      -76.79     85.72 o 
   2   9  21       23.13      -80.36     83.93 o 
   3   9  21        6.84        7.39     63.81 o 
   4   9  21        2.03       16.07     96.43 o 
   5   9  21       22.12       66.96     75.06 o 
   0  10  21        1.45       32.14     98.22 o 
   1  10  21        1.39       50.90     70.71 o 
   2  10  21        0.28       42.86     98.22 o 
   3  10  21        0.05       -1.79     94.65 o 
   4  10  21        1.95       28.57    100.00 o 
   5  10  21        0.09      -14.71     72.53 o 
   1  11  21        4.43       -0.89     69.45 o 
   2  11  21       62.40      -19.64    100.00 o 
   3  11  21        0.88       30.36    101.79 o 
   4  11  21       13.06       57.15    103.58 o 
   0  12  21        5.31      -30.36     92.86 o 
   1  12  21       46.63      102.90     73.11 o 
   2  12  21        0.13       94.65    105.36 o 
   3  12  21       29.33      121.43    110.72 o 
   1  13  21        5.37      -20.85     73.86 o 
   0   0  22        3.80      -31.06     41.67 o 
   1   0  22        1.98      -18.49     42.35 o 
   2   0  22      199.71      250.02     53.87 o 
   3   0  22       24.76       91.83     51.11 o 
   4   0  22      116.89      118.32     51.87 o 
   5   0  22        5.49       21.41     51.74 o 
   6   0  22      131.85      163.81     59.87 o 
   7   0  22        6.72      -62.50     62.50 o 
   1   1  22       57.68      -25.38     27.82 o 
   2   1  22       46.89       24.12     30.88 o 
   3   1  22        0.05       12.39     32.52 o 
   4   1  22       20.17        6.51     34.33 o 
   5   1  22        7.03       14.57     35.69 o 
   6   1  22       10.02       36.29     41.21 o 
   7   1  22        2.00       -2.93     43.27 o 
   0   2  22      234.76      199.67     52.60 o 
   1   2  22        0.01      -17.62     33.13 o 
   2   2  22       90.63      139.77     32.15 o 
   3   2  22      198.42      171.61     42.09 o 
   4   2  22       24.48       32.26     34.71 o 
   5   2  22       53.36       39.23     38.86 o 
   6   2  22       13.38      -38.62     38.62 o 
   7   2  22        0.86        1.27     43.76 o 
   1   3  22        1.87        0.17     42.84 o 
   2   3  22       15.70      -19.33     34.11 o 
   3   3  22       17.34       -4.03     30.25 o 
   4   3  22        3.15       -6.82     33.28 o 
   5   3  22       29.34       28.15     45.61 o 
   6   3  22        1.77      -45.27     45.27 o 
   0   4  22       10.63      -16.20     74.47 o 
   1   4  22      276.14      268.37     42.69 o 
   2   4  22       20.81        2.72     38.04 o 
   3   4  22       43.19       17.99     38.53 o 
   4   4  22       35.13       56.77     40.89 o 
   5   4  22       17.62        9.47     44.76 o 
   6   4  22       31.19      -13.31     46.46 o 
   1   5  22       11.03      -13.31     34.84 o 
   2   5  22        0.42      -42.86     42.86 o 
   3   5  22        1.75      -12.76     36.08 o 
   4   5  22        2.85        6.66     44.05 o 
   5   5  22        0.33       -6.91     43.62 o 
   6   5  22        1.27       -4.73     45.84 o 
   0   6  22      212.46      251.10     67.48 o 
   1   6  22       19.82        3.78     40.07 o 
   2   6  22       24.69       11.97     44.16 o 
   3   6  22        2.36      -47.36     47.36 o 
   4   6  22       11.92        3.12     41.23 o 
   5   6  22       13.64       -2.06     42.65 o 
   6   6  22       49.83       41.57     47.47 o 
   1   7  22        0.01      -31.21     45.89 o 
   2   7  22        1.12      -24.68     54.88 o 
   3   7  22        0.32      -12.22     56.78 o 
   4   7  22        1.41      -24.91     47.67 o 
   5   7  22        3.11      -33.91     62.29 o 
   0   8  22      397.89      319.66    117.86 o 
   1   8  22        2.80      -30.59     64.25 o 
   2   8  22      329.50      441.09    125.01 o 
   3   8  22       44.66        3.57     92.86 o 
   4   8  22       42.46      -30.90     68.81 o 
   5   8  22        1.93      -38.12     85.72 o 
   1   9  22       13.76       12.17     68.05 o 
   2   9  22        0.13       26.79     91.08 o 
   3   9  22       17.83      -37.50     83.93 o 
   4   9  22        6.32       -8.96    102.68 o 
   0  10  22       64.65       87.50    110.72 o 
   1  10  22      112.50       25.89     73.24 o 
   2  10  22       30.61       42.86    103.58 o 
   3  10  22       54.83       73.22    103.58 o 
   4  10  22       52.13       35.72    107.15 o 
   1  11  22        0.08       61.59     76.39 o 
   2  11  22        0.55       69.65    103.58 o 
   3  11  22        0.22      -32.14     98.22 o 
   0  12  22      106.89       62.50    108.93 o 
   1  12  22       21.82      -66.42     71.34 o 
   2  12  22       40.89      125.01    112.51 o 
   1   1  23       27.33        6.58     30.30 o 
   2   1  23        7.93       18.99     32.89 o 
   3   1  23      183.86      248.80     40.88 o 
   4   1  23       15.18       65.56     37.10 o 
   5   1  23       92.87       82.74     38.56 o 
   6   1  23       31.86       20.94     41.97 o 
   0   2  23        6.59      -44.72     44.72 o 
   1   2  23       17.30      -11.90     31.42 o 
   2   2  23       50.83       22.07     30.55 o 
   3   2  23       94.75       67.84     33.95 o 
   4   2  23       18.57       41.40     35.62 o 
   5   2  23       53.38       97.37     48.44 o 
   6   2  23        0.48       -1.24     46.89 o 
   1   3  23        9.33       -1.23     41.95 o 
   2   3  23        1.69      -31.71     35.09 o 
   3   3  23        1.26       -2.17     36.78 o 
   4   3  23       12.93       51.94     41.16 o 
   5   3  23       28.30       57.25     48.51 o 
   6   3  23        6.09       10.43     49.08 o 
   0   4  23        0.25      -11.72     50.29 o 
   1   4  23       33.68       14.18     40.64 o 
   2   4  23        5.33      -22.34     37.59 o 
   3   4  23       83.41       64.29     41.18 o 
   4   4  23        1.61       11.75     44.30 o 
   5   4  23       60.03       99.55     47.98 o 
   6   4  23        9.10       32.33     49.26 o 
   1   5  23        4.00       -9.44     37.69 o 
   2   5  23        6.14       44.54     49.33 o 
   3   5  23      126.70      112.45     47.63 o 
   4   5  23       88.90       44.64     46.50 o 
   5   5  23       31.19       11.55     45.49 o 
   0   6  23       27.12      -21.24     54.83 o 
   1   6  23      103.12       85.70     43.70 o 
   2   6  23        2.86       58.18     59.89 o 
   3   6  23       80.66       44.56     52.81 o 
   4   6  23        8.54       33.96     52.14 o 
   5   6  23       11.48       26.65     45.21 o 
   1   7  23        7.22       14.46     66.07 o 
   2   7  23        4.93       78.58     94.65 o 
   3   7  23       17.98       42.86     96.43 o 
   4   7  23        0.00      -10.46     67.48 o 
   5   7  23        5.97      -45.50     65.63 o 
   0   8  23       59.42       78.58    107.15 o 
   1   8  23       14.14       10.39     68.81 o 
   2   8  23       16.00      139.29    100.00 o 
   3   8  23        0.03      -85.72     85.72 o 
   4   8  23        5.17        1.18    125.90 o 
   1   9  23       14.11        2.18     71.27 o 
   2   9  23        0.01      225.01    112.51 o 
   3   9  23       20.63       55.36    101.79 o 
   4   9  23       10.39       32.60    125.90 o 
   0  10  23        0.47      -35.72     92.86 o 
   1  10  23        1.16      -12.57     66.89 o 
   2  10  23        0.22      -44.64     91.08 o 
   3  10  23        1.13       78.58    105.36 o 
   1  11  23        0.06       90.70     81.38 o 
   2  11  23        5.22      -19.64    100.00 o 
   0   0  24       46.27       75.00     96.43 o 
   1   0  24        1.94      -39.38     39.38 o 
   2   0  24      103.17       75.58     51.04 o 
   3   0  24       48.61      -20.98     49.16 o 
   4   0  24      296.51      316.86     63.62 o 
   5   0  24       19.84       82.82     57.08 o 
   1   1  24        0.07      -30.55     30.55 o 
   2   1  24        0.10      -27.08     31.03 o 
   3   1  24        1.57       19.64     36.40 o 
   4   1  24       48.64       70.88     38.33 o 
   5   1  24       20.64       19.40     47.55 o 
   0   2  24      101.28       11.41     52.60 o 
   1   2  24       45.83       40.13     40.90 o 
   2   2  24      110.54      112.09     40.14 o 
   3   2  24       11.33       -8.24     38.03 o 
   4   2  24       24.73       20.93     45.41 o 
   5   2  24        0.93       21.40     49.55 o 
   1   3  24        7.30        3.36     39.25 o 
   2   3  24        0.10      -10.71     37.30 o 
   3   3  24        2.72       -3.42     40.55 o 
   4   3  24        0.32      -25.37     40.82 o 
   5   3  24        0.88      -24.89     46.38 o 
   0   4  24        3.52      -48.23     48.23 o 
   1   4  24       40.02       54.59     45.74 o 
   2   4  24       17.55      -41.36     42.49 o 
   3   4  24        6.44      -16.08     40.18 o 
   4   4  24       12.24       11.36     53.87 o 
   5   4  24       15.00       46.09     48.64 o 
   1   5  24        1.94       17.29     45.45 o 
   2   5  24        2.31        8.02     47.41 o 
   3   5  24        3.25      -49.81     49.81 o 
   4   5  24        0.45      -40.27     44.14 o 
   5   5  24        7.62      -21.51     46.17 o 
   0   6  24       29.38       57.72     62.53 o 
   1   6  24       69.01       21.50     50.66 o 
   2   6  24        0.01       25.66     61.26 o 
   3   6  24        1.68      -20.29     50.63 o 
   4   6  24       33.71       62.53     55.37 o 
   1   7  24        0.01      -64.80     64.80 o 
   2   7  24        0.38       33.93     91.08 o 
   3   7  24        3.12      -24.43     66.89 o 
   4   7  24       13.46        0.44     71.84 o 
   0   8  24      120.81      235.73    119.65 o 
   1   8  24       63.35      107.06     75.73 o 
   2   8  24       77.95      166.08    107.15 o 
   3   8  24       11.49      -23.22     92.86 o 
   1   9  24        1.48      -16.03     72.21 o 
   2   9  24        0.69       76.79    107.15 o 
   3   9  24       11.89       21.43    100.00 o 
   0  10  24       70.68      117.86    119.65 o 
   1  10  24        7.22      -73.21     73.21 o 
   1   1  25        0.09      -39.28     39.28 o 
   2   1  25       54.58        7.92     38.95 o 
   3   1  25        1.47       -4.82     42.63 o 
   4   1  25       93.77      132.93     48.03 o 
   5   1  25        1.37       72.06     50.33 o 
   0   2  25       21.15      -53.05     53.05 o 
   1   2  25       42.13       45.83     42.36 o 
   2   2  25        7.27      -22.23     38.49 o 
   3   2  25       53.07       37.56     40.98 o 
   4   2  25        3.78      -30.21     43.48 o 
   5   2  25       13.58       22.06     50.10 o 
   1   3  25       25.36        4.86     42.70 o 
   2   3  25       41.60       34.71     43.58 o 
   3   3  25       88.34       89.83     45.69 o 
   4   3  25        6.67       40.34     50.13 o 
   0   4  25       13.12      -50.65     50.65 o 
   1   4  25       50.29      -19.38     49.57 o 
   2   4  25        2.44      -25.02     44.52 o 
   3   4  25      112.53      116.43     52.12 o 
   4   4  25        0.95       58.36     50.12 o 
   1   5  25        0.01      -30.30     48.79 o 
   2   5  25       28.16      -26.26     52.89 o 
   3   5  25        4.27      -28.13     53.12 o 
   4   5  25       68.73       60.35     50.58 o 
   0   6  25        3.50       41.07     92.86 o 
   1   6  25       50.98       60.72     91.08 o 
   2   6  25        7.84       -2.13     58.63 o 
   3   6  25       28.49       35.37     55.20 o 
   1   7  25        0.84       69.65     98.22 o 
   2   7  25       53.20      137.51    100.00 o 
   3   7  25        4.34      -40.24     70.17 o 
   0   8  25       18.16      -42.86     94.65 o 
   1   8  25        0.82        4.41     71.34 o 
   2   8  25        3.95       19.64    101.79 o 
   1   9  25        6.08       -6.59     73.86 o 
   0   0  26      126.17       33.93    105.36 o 
   1   0  26       15.78      -57.25     57.25 o 
   2   0  26       66.22       78.26     63.37 o 
   3   0  26       14.74       73.03     79.58 o 
   4   0  26        9.25       85.22     96.43 o 
   1   1  26        4.08      -43.55     43.55 o 
   2   1  26        4.89      -35.43     39.31 o 
   3   1  26        1.14       39.10     41.77 o 
   4   1  26       11.31       67.64     55.35 o 
   0   2  26       12.83      -65.63     65.63 o 
   1   2  26        3.23      -41.05     41.05 o 
   2   2  26       56.63        0.15     41.79 o 
   3   2  26        6.66       15.00     49.25 o 
   4   2  26       66.88       97.75     48.23 o 
   1   3  26        0.44      -41.85     41.85 o 
   2   3  26        3.87       20.43     48.68 o 
   3   3  26        0.16      -40.45     44.45 o 
   0   4  26      168.77      105.28     68.81 o 
   1   4  26        4.63      -46.29     46.29 o 
   2   4  26       61.50       11.97     57.86 o 
   3   4  26        0.86       -6.37     56.33 o 
   1   5  26        1.94      -13.97     64.36 o 
   2   5  26        7.92      -52.16     53.51 o 
   3   5  26        0.05        8.53     57.96 o 
   0   6  26      143.93      203.58    112.51 o 
   1   6  26        3.01      -17.86     92.86 o 
   2   6  26       52.71       44.09     76.73 o 
   1   7  26        5.72      -85.72     96.43 o 
   1   1  27       10.05      -46.58     46.58 o 
   2   1  27        9.85      -47.15     47.15 o 
   3   1  27       24.28       32.85     51.36 o 
   0   2  27       16.29      -70.68     70.68 o 
   1   2  27       17.34      -43.15     43.15 o 
   2   2  27        2.75      -51.87     51.87 o 
   1   3  27       23.77        0.79     46.02 o 
   2   3  27        3.33      -10.74     83.51 o 
   0   4  27       37.10       -3.79     70.68 o 
   1   4  27       60.84      -39.01     49.61 o 
   2   4  27        1.22       -5.06     58.82 o 
   1   5  27        2.80       33.93    100.00 o 
   0   0  28       50.23      -41.07    107.15 o 
                                                 
